# Supplementary material for: Mitotic gene regulation by the N-MYC-WDR5-PDPK1 nexus
Source: BMC Genomics. 2024 Apr 11;25:360. doi: 10.1186/s12864-024-10282-6 (PMC11007937; doi:10.1186/s12864-024-10282-6)
Supplement: Supplementary file 2 — Supplementary Material 2 [file 12864_2024_10282_MOESM2_ESM.xlsx]

## Sheet: Sheet1
Additional File 1: Table S1. RNA-seq analysis of CHP-134 cells following induction of OmoMYC compared to induction of EGFP (FDR < 0.05).
gene	baseMean	log2FoldChange	lfcSE	stat	pvalue	padj
FMO6P	2.46057	-4.82338	1.54605	-3.11981	0.00180968	0.00512025
PTPRC	6.92045	-3.34898	0.934076	-3.58535	0.000336631	0.00115584
APOL6	3.25382	-3.3087	1.35327	-2.44497	0.0144866	0.0317023
CHRNA1	125.353	-2.77777	0.223952	-12.4034	2.50402e-35	2.07834e-33
MTRNR2L12	9.41989	-2.56978	0.74569	-3.44618	0.000568574	0.00183917
OSR2	12.7777	-2.43196	0.602873	-4.03395	5.48464e-05	0.000230445
CAV3	4.14251	-2.43004	1.0725	-2.26578	0.0234649	0.0480124
AC068620.1	6.42918	-2.35766	0.843603	-2.79476	0.0051939	0.0129191
LTF	9.5958	-2.30962	0.715425	-3.22831	0.00124523	0.00366053
CPED1	4.63568	-2.30728	1.00551	-2.29462	0.0217548	0.0451223
SLC24A2	101.003	-2.21349	0.231649	-9.55539	1.23123e-21	5.16732e-20
MME	10.3717	-2.15288	0.638814	-3.37012	0.000751345	0.00235501
NEUROD6	23.4484	-2.13862	0.423269	-5.05263	4.35763e-07	2.88637e-06
ANGPT1	21.7482	-2.11463	0.439671	-4.80959	1.51242e-06	8.90963e-06
SPC25	8.13988	-2.0869	0.736556	-2.83332	0.00460676	0.0116399
C18orf42	14.3978	-2.08152	0.540479	-3.85126	0.000117512	0.000452814
ARSJ	9.68127	-2.0271	0.676324	-2.99723	0.00272445	0.00733017
GALNT5	27.58	-2.02253	0.396419	-5.10199	3.36107e-07	2.27082e-06
PLAC1	6.35546	-1.98318	0.862962	-2.29811	0.0215558	0.0447814
SIM1	31.5376	-1.98281	0.370818	-5.34711	8.93687e-08	6.68219e-07
NDNF	17.6089	-1.95948	0.494335	-3.96386	7.37473e-05	0.000301089
UBE2F-SCLY	5.82682	-1.94102	0.85295	-2.27565	0.022867	0.0468988
GLI1	21.3897	-1.92133	0.445737	-4.31046	1.62913e-05	7.6765e-05
MC4R	18.173	-1.90916	0.488469	-3.90846	9.28863e-05	0.000368889
EVA1A	7.42855	-1.89798	0.762464	-2.48927	0.0128007	0.0285384
CTSV	8.74146	-1.87472	0.667098	-2.81027	0.00495	0.0123815
CDH19	9.71358	-1.85127	0.666068	-2.77939	0.00544603	0.0134808
CYBRD1	7.43277	-1.84306	0.757091	-2.43439	0.0149169	0.032553
RGCC	114.517	-1.83457	0.217199	-8.44649	3.00204e-17	8.46324e-16
ZIC5	20.3766	-1.81474	0.454854	-3.98973	6.61483e-05	0.000272008
DMRTA1	89.9911	-1.8054	0.242869	-7.43362	1.05668e-13	1.95994e-12
KCNS2	274.804	-1.79853	0.14109	-12.7474	3.22125e-37	2.91818e-35
STEAP1	30.3002	-1.79217	0.390792	-4.58601	4.51805e-06	2.42853e-05
ANKRD30A	10.9524	-1.78371	0.650606	-2.74162	0.00611376	0.0149199
AC008132.13	48.9141	-1.77693	0.296365	-5.99574	2.02556e-09	2.00092e-08
ALDH1A1	85.1395	-1.72595	0.233292	-7.39824	1.38002e-13	2.52811e-12
MEIOB	11.3229	-1.72473	0.598576	-2.88139	0.00395923	0.0101839
ZNF878	12.83	-1.67281	0.570479	-2.93229	0.0033647	0.00881336
HSPA1B	18.629	-1.62565	0.465621	-3.49135	0.000480594	0.00158883
SNTB1	21.8496	-1.6244	0.421118	-3.85735	0.000114624	0.000442674
DNAJC15	11.5326	-1.61654	0.587174	-2.75309	0.00590356	0.014452
ZFP36L1	25.7609	-1.61456	0.391383	-4.12526	3.70321e-05	0.000161724
TGFBR2	8.98115	-1.61399	0.664812	-2.42774	0.0151933	0.0330929
PRDM1	94.8689	-1.59444	0.210698	-7.56742	3.80709e-14	7.50159e-13
PDE1A	76.301	-1.58392	0.231667	-6.83704	8.08437e-12	1.1787e-10
PLS3	32.1876	-1.57041	0.37119	-4.23074	2.32925e-05	0.000105828
IL12A	18.568	-1.56723	0.445383	-3.51883	0.000433455	0.00144911
BMP6	16.6073	-1.55463	0.486017	-3.19871	0.00138042	0.00400879
TES	687.814	-1.54166	0.111904	-13.7766	3.52344e-43	4.08966e-41
PREX2	442.818	-1.53691	0.133177	-11.5404	8.25442e-31	5.57436e-29
MFNG	244.246	-1.53359	0.149795	-10.238	1.34007e-24	6.65869e-23
RBP7	11.9746	-1.53338	0.55651	-2.75535	0.00586297	0.0143597
PPAP2B	268.375	-1.52932	0.140352	-10.8963	1.20042e-27	6.96664e-26
LRRC17	46.4184	-1.5262	0.301175	-5.06749	4.03095e-07	2.68314e-06
IGFBP5	1085.87	-1.51634	0.116534	-13.012	1.04576e-38	1.01548e-36
PHF16	9.37844	-1.50828	0.661156	-2.28127	0.0225324	0.046392
HIST1H4K	507.931	-1.50615	0.45802	-3.28839	0.00100762	0.00305079
SIX5	15.0587	-1.49326	0.512142	-2.91572	0.00354873	0.0092303
FAS	16.2162	-1.48344	0.513547	-2.88862	0.00386936	0.00997347
PGR	92.4318	-1.4726	0.235161	-6.26207	3.79889e-10	4.24361e-09
IFI44L	1925.76	-1.47003	0.107181	-13.7154	8.20949e-43	9.31056e-41
F3	24.8982	-1.4677	0.391519	-3.74873	0.00017773	0.000657503
AC022498.1	10.0347	-1.4549	0.61758	-2.3558	0.0184827	0.0392115
HMCN1	382.405	-1.45378	0.126623	-11.4812	1.63964e-30	1.09238e-28
NEUROD4	170.124	-1.45093	0.190795	-7.60464	2.8569e-14	5.73581e-13
MRAP2	40.5108	-1.44785	0.313586	-4.61707	3.89189e-06	2.11492e-05
C15orf32	12.1786	-1.44551	0.559908	-2.58169	0.00983179	0.0226396
L1TD1	9.72801	-1.4444	0.621482	-2.32413	0.0201188	0.0422181
C9orf135	13.8089	-1.43235	0.551356	-2.59786	0.00938066	0.0217227
HYKK	21.9075	-1.43152	0.475393	-3.01124	0.00260184	0.00703211
ABCG2	9.40245	-1.4276	0.626978	-2.27696	0.0227887	0.0467964
PPP1R17	194.477	-1.4111	0.189826	-7.43366	1.05636e-13	1.95994e-12
RP11-597K23.2	13.9309	-1.40831	0.562542	-2.50347	0.0122983	0.0275714
CA10	15.1885	-1.40121	0.498874	-2.80876	0.00497333	0.0124329
CCDC129	255.587	-1.40072	0.142891	-9.80275	1.09565e-22	4.94774e-21
VBP1	148.367	-1.4007	0.243995	-5.74068	9.4295e-09	8.38384e-08
PDGFRA	832.327	-1.39925	0.111513	-12.5479	4.08404e-36	3.52771e-34
ADAMTS9	44.8818	-1.39759	0.323557	-4.31946	1.56411e-05	7.40772e-05
OTX2	111.059	-1.39695	0.193634	-7.21437	5.41825e-13	9.27406e-12
SGMS2	60.3413	-1.39361	0.266348	-5.23229	1.67426e-07	1.1936e-06
THBS1	85.26	-1.39143	0.220837	-6.3007	2.96313e-10	3.37602e-09
PDE7B	26.7362	-1.3913	0.387391	-3.59145	0.000328842	0.00113145
GABRA5	260.644	-1.3862	0.143803	-9.63961	5.43943e-22	2.34923e-20
SLC2A12	14.8672	-1.38194	0.559745	-2.46888	0.0135535	0.0299516
NEUROG2	56.1414	-1.37987	0.304926	-4.52526	6.03212e-06	3.15894e-05
BDH2	185.236	-1.37805	0.190949	-7.21684	5.32081e-13	9.12832e-12
SLC25A48	23.3683	-1.37392	0.397185	-3.45915	0.000541887	0.00176398
NPR3	51.4604	-1.36407	0.299986	-4.54711	5.43877e-06	2.87251e-05
SEMA5B	277.988	-1.36223	0.145493	-9.36288	7.75909e-21	3.002e-19
FOXL2	76.1818	-1.33938	0.252399	-5.30659	1.11697e-07	8.22337e-07
SLC44A3	34.7089	-1.33511	0.341633	-3.90802	9.30545e-05	0.00036926
LHX9	311.841	-1.32859	0.13768	-9.64987	4.92185e-22	2.13813e-20
TIFA	363.204	-1.32648	0.154689	-8.57515	9.8957e-18	2.8941e-16
PLSCR4	21.5069	-1.32244	0.439684	-3.0077	0.00263235	0.00710425
CERKL	1566.87	-1.32221	0.107872	-12.2573	1.53591e-34	1.24017e-32
GTSF1	186.259	-1.3177	0.1629	-8.08898	6.0167e-16	1.49983e-14
MGST1	53.6805	-1.31741	0.295017	-4.46553	7.98712e-06	4.07223e-05
EFEMP1	44.0437	-1.3132	0.297105	-4.41999	9.87074e-06	4.92443e-05
ITGA5	224.86	-1.31173	0.156314	-8.39159	4.79597e-17	1.33185e-15
EYA2	223.905	-1.31131	0.151623	-8.64846	5.21994e-18	1.57627e-16
CXCR6	27.2678	-1.31061	0.399967	-3.27679	0.00104995	0.00316348
KCNJ3	16.8927	-1.30956	0.503357	-2.60164	0.0092779	0.0215176
GRM4	339.083	-1.30346	0.140282	-9.29172	1.51811e-20	5.71e-19
RPL22L1	2229.94	-1.28691	0.272731	-4.71861	2.3746e-06	1.34912e-05
CCNO	13.6503	-1.28015	0.529085	-2.41956	0.0155395	0.0337332
MZT1	1270.37	-1.27906	0.288168	-4.4386	9.05477e-06	4.56023e-05
P2RY12	26.5644	-1.27053	0.382005	-3.32595	0.000881191	0.0027139
ADCYAP1	12.2313	-1.27013	0.558584	-2.27384	0.0229756	0.047093
DDT	147.613	-1.2669	0.248041	-5.10761	3.26255e-07	2.20928e-06
CKS2	1226.56	-1.26492	0.134215	-9.42454	4.32003e-21	1.72534e-19
APLNR	23.1972	-1.2642	0.425657	-2.96999	0.00297812	0.00790812
EVI2A	13.9966	-1.25213	0.525373	-2.38331	0.0171576	0.0367568
ITGA4	491.798	-1.25017	0.135803	-9.20577	3.39245e-20	1.24142e-18
CKLF	118.312	-1.24868	0.229619	-5.43804	5.38684e-08	4.19017e-07
C9orf153	14.3497	-1.23052	0.500953	-2.45636	0.0140351	0.0308509
PRR5L	16.2537	-1.21866	0.470293	-2.59127	0.0095623	0.0220635
HLA-F	21.0672	-1.21747	0.425325	-2.86246	0.00420371	0.010755
COBLL1	524.181	-1.21597	0.114934	-10.5797	3.70137e-26	2.01433e-24
FAM24B	12.714	-1.21493	0.532051	-2.28348	0.0224021	0.0461684
FAM46A	85.9379	-1.21273	0.229646	-5.28088	1.28565e-07	9.38161e-07
SLC1A7	24.6073	-1.20701	0.382538	-3.15525	0.00160359	0.00458693
SIX6	35.1531	-1.20669	0.321567	-3.75251	0.000175071	0.000648475
PYGL	85.9676	-1.20459	0.216628	-5.56066	2.68763e-08	2.20486e-07
LPL	189.967	-1.20424	0.181664	-6.62897	3.38028e-11	4.47601e-10
BCAS1	23.0734	-1.20042	0.3923	-3.05994	0.00221378	0.0061066
TTC39B	273.246	-1.19521	0.151202	-7.90469	2.68595e-15	6.18686e-14
HNF4G	54.8916	-1.19332	0.308522	-3.86787	0.00010979	0.000426111
SRGAP2	73.8026	-1.18969	0.23758	-5.00751	5.51388e-07	3.56809e-06
VGLL3	443.559	-1.18931	0.129167	-9.20759	3.3353e-20	1.22352e-18
RCN1	696.108	-1.18635	0.1217	-9.74818	1.87802e-22	8.32889e-21
ANP32E	264.876	-1.18567	0.154455	-7.67647	1.63533e-14	3.4268e-13
KIT	723.659	-1.17692	0.110085	-10.691	1.1216e-26	6.31196e-25
FGFRL1	418.328	-1.17658	0.161164	-7.30054	2.86621e-13	5.06945e-12
PDZRN4	66.4522	-1.16942	0.241376	-4.84481	1.26736e-06	7.57102e-06
LONRF1	346.257	-1.16736	0.143289	-8.14692	3.73295e-16	9.51295e-15
EYA4	513.096	-1.16392	0.112204	-10.3733	3.27933e-25	1.68585e-23
ELK3	415.581	-1.16228	0.119751	-9.70576	2.84945e-22	1.24513e-20
ZNF257	27.1491	-1.16048	0.379816	-3.05537	0.00224781	0.00619012
IFIT1	17.9096	-1.15387	0.454203	-2.54043	0.0110715	0.0251243
MLIP	25.7879	-1.14955	0.407136	-2.82349	0.00475036	0.01196
PHLDA1	1157.16	-1.147	0.112503	-10.1953	2.08082e-24	1.02367e-22
MDFIC	91.9574	-1.14564	0.221471	-5.17289	2.30502e-07	1.60251e-06
HSPE1	1622.16	-1.14438	0.377849	-3.02867	0.00245632	0.00668012
AP000783.1	27.9519	-1.1428	0.370052	-3.08822	0.00201361	0.00563287
TGFBR3	73.7875	-1.14053	0.241017	-4.73216	2.22138e-06	1.26886e-05
SYNJ2	116.59	-1.13926	0.188664	-6.03855	1.55502e-09	1.56614e-08
STK3	263.386	-1.1379	0.14525	-7.83412	4.72143e-15	1.06444e-13
PNRC2	491.556	-1.13616	0.384532	-2.95465	0.00313019	0.00827202
ZNRD1	42.3961	-1.1339	0.323927	-3.50047	0.000464438	0.00154193
CMKLR1	50.2389	-1.13224	0.302755	-3.73977	0.000184185	0.000678681
ACTG2	24.2179	-1.13044	0.387015	-2.92093	0.00348988	0.00909524
AMIGO2	93.4623	-1.12979	0.228552	-4.94327	7.68248e-07	4.81801e-06
CRABP2	1125.94	-1.12603	0.102515	-10.984	4.56108e-28	2.75463e-26
FSTL4	625.094	-1.12433	0.105088	-10.6989	1.03046e-26	5.82114e-25
YAP1	179.349	-1.12287	0.166988	-6.72427	1.76474e-11	2.43443e-10
TCF7L2	30.0883	-1.12157	0.370888	-3.02401	0.00249444	0.00677636
LATS2	56.0755	-1.12078	0.287709	-3.89555	9.79755e-05	0.000385391
ZNF577	23.6715	-1.12045	0.390136	-2.87194	0.00407965	0.0104593
PAX1	111.055	-1.12002	0.198955	-5.6295	1.80738e-08	1.53441e-07
DAB2	52.3476	-1.11986	0.269861	-4.14975	3.32835e-05	0.000146594
MRPS36	192.574	-1.11802	0.216677	-5.15986	2.47136e-07	1.71095e-06
DOC2B	69.2891	-1.11542	0.257466	-4.33228	1.47574e-05	7.04305e-05
PODN	184.702	-1.11312	0.189953	-5.85995	4.63005e-09	4.33724e-08
PRKG2	164.885	-1.11246	0.165266	-6.73133	1.68123e-11	2.32787e-10
IER3	15.6697	-1.11234	0.478545	-2.32442	0.020103	0.0421989
PLCH1	171.287	-1.11051	0.172195	-6.44917	1.12461e-10	1.36729e-09
NPC1L1	27.643	-1.10911	0.363574	-3.05057	0.00228404	0.00627943
CRIM1	28.4396	-1.10442	0.385968	-2.86142	0.00421753	0.0107867
HDAC9	47362	-1.1035	0.104167	-10.5936	3.19143e-26	1.74963e-24
GDF6	66.6863	-1.10213	0.243371	-4.52861	5.93722e-06	3.11034e-05
LRP4	187.902	-1.09928	0.179626	-6.1198	9.36944e-10	9.90055e-09
GPX7	18.1378	-1.09749	0.447313	-2.45351	0.0141469	0.0310551
ABHD15	252.717	-1.09614	0.144359	-7.5931	3.12344e-14	6.23723e-13
BOC	157.047	-1.09373	0.174466	-6.26905	3.63264e-10	4.07629e-09
TNFAIP6	884.609	-1.0927	0.11617	-9.40606	5.15094e-21	2.04074e-19
HOXA13	41.9827	-1.09107	0.318363	-3.42713	0.000609989	0.00195483
HCK	15.3462	-1.08982	0.480641	-2.26742	0.0233645	0.0478464
KANK4	930.715	-1.08896	0.0995241	-10.9417	7.28203e-28	4.36247e-26
GCNT1	28.9857	-1.08438	0.355052	-3.05415	0.00225699	0.00621425
NAA11	108.869	-1.0831	0.2231	-4.85475	1.20541e-06	7.22714e-06
KLRG2	92.0844	-1.08248	0.205919	-5.25681	1.46575e-07	1.0602e-06
SCML1	749.126	-1.07758	0.120892	-8.9136	4.94038e-19	1.60963e-17
FAM86B1	28.2024	-1.07396	0.368348	-2.91562	0.00354985	0.0092316
NFIA	628.861	-1.06915	0.106188	-10.0684	7.61846e-24	3.66302e-22
PARP9	22.5268	-1.06764	0.399921	-2.66962	0.00759364	0.0180395
AMN1	375.566	-1.06639	0.143245	-7.44453	9.72891e-14	1.81131e-12
PMAIP1	1124.29	-1.06551	0.123711	-8.61287	7.12528e-18	2.11298e-16
GCA	290.5	-1.06159	0.16071	-6.6056	3.95904e-11	5.20066e-10
FGFR2	163.129	-1.06084	0.171062	-6.2015	5.59271e-10	6.10513e-09
PPEF1	311.641	-1.06033	0.160419	-6.60977	3.84911e-11	5.06521e-10
VBP1	328.708	-1.05899	0.366219	-2.89169	0.00383178	0.00989376
AJUBA	118.692	-1.05717	0.18615	-5.67913	1.35378e-08	1.17005e-07
MBOAT1	71.0674	-1.05662	0.242126	-4.36393	1.27745e-05	6.18213e-05
POC1B	549.379	-1.05609	0.133617	-7.90382	2.70479e-15	6.22061e-14
POLR3G	769.159	-1.05384	0.112153	-9.39648	5.64215e-21	2.21175e-19
CDK1	2729.33	-1.05377	0.137234	-7.67865	1.60776e-14	3.38335e-13
NPNT	133.503	-1.05354	0.183409	-5.7442	9.23569e-09	8.23123e-08
PBK	1821.49	-1.05182	0.140766	-7.47213	7.89074e-14	1.48208e-12
FYCO1	449.64	-1.0497	0.122995	-8.53447	1.40802e-17	4.06193e-16
CLDN5	65.3652	-1.04839	0.257407	-4.07291	4.64303e-05	0.000197598
FANCB	447.005	-1.04664	0.144696	-7.23338	4.71134e-13	8.1486e-12
HES4	124.77	-1.04649	0.199887	-5.23538	1.64644e-07	1.17658e-06
PXDNL	108.639	-1.04492	0.190756	-5.47778	4.30688e-08	3.40507e-07
NECAB1	349.873	-1.04409	0.175117	-5.96225	2.48791e-09	2.43658e-08
HOXD10	44.429	-1.04113	0.29159	-3.57053	0.000356263	0.00121539
COL1A2	364.191	-1.03852	0.135854	-7.64436	2.0999e-14	4.32108e-13
GATM	1419.22	-1.03711	0.0993612	-10.4378	1.66659e-25	8.74932e-24
NEUROD1	11312.6	-1.0366	0.0710093	-14.5981	2.88885e-48	3.7982e-46
PPP4R1L	97.7162	-1.0357	0.199281	-5.19719	2.02328e-07	1.42262e-06
PROZ	24.4928	-1.03417	0.383327	-2.69788	0.00697817	0.0167677
SAMD3	24.1378	-1.03384	0.408636	-2.52997	0.0114072	0.0257798
ITGB3BP	1232.74	-1.03355	0.121777	-8.48725	2.1158e-17	6.04507e-16
CENPK	730.865	-1.0328	0.134619	-7.67204	1.69285e-14	3.52745e-13
FIGF	29.0213	-1.03226	0.372245	-2.77306	0.00555316	0.0137163
SORCS3	31.2211	-1.03059	0.339997	-3.03119	0.00243596	0.00663446
RPGRIP1	21.5722	-1.02697	0.425264	-2.41491	0.0157391	0.0341003
VSTM2B	29.3991	-1.0252	0.360208	-2.84614	0.00442532	0.0112465
ARHGEF6	433.476	-1.02377	0.122978	-8.32477	8.44911e-17	2.30327e-15
SMCO3	24.9078	-1.0194	0.393129	-2.59304	0.00951307	0.0219606
HMMR	2282.49	-1.01912	0.1182	-8.62198	6.58048e-18	1.96318e-16
SP5	61.8937	-1.01881	0.271037	-3.75893	0.000170639	0.000634749
SLC39A8	489.065	-1.01706	0.124958	-8.13921	3.97868e-16	1.01045e-14
PHLDB2	2190.26	-1.01679	0.100052	-10.1626	2.91283e-24	1.42355e-22
LRIG3	220.524	-1.01427	0.141645	-7.16068	8.02767e-13	1.33558e-11
BTN3A2	65.0675	-1.0066	0.249232	-4.03879	5.37277e-05	0.000226192
ZNF563	33.6086	-1.00624	0.343266	-2.93138	0.0033746	0.00883774
KCNQ4	102.664	-1.00296	0.205793	-4.87365	1.09556e-06	6.63817e-06
ANKRD33B	133.293	-1.00275	0.194452	-5.15682	2.51174e-07	1.73648e-06
GPR18	32.3552	-1.00218	0.351682	-2.84969	0.0043762	0.0111369
ZCWPW2	23.7779	-1.00212	0.404018	-2.48038	0.0131242	0.0291546
IFI44	5938.68	-1.0016	0.116121	-8.62553	6.3798e-18	1.91484e-16
CDH7	952.997	-1.00127	0.0971361	-10.3079	6.48937e-25	3.27934e-23
HIST1H1D	4807.22	-1.0007	0.0821205	-12.1857	3.70424e-34	2.95881e-32
NUF2	1748.99	-1.00046	0.11933	-8.38396	5.11782e-17	1.41857e-15
DNAH11	36.6128	-0.999991	0.360763	-2.77188	0.00557341	0.0137503
PCDH18	469.382	-0.998966	0.111401	-8.96727	3.03947e-19	1.01706e-17
DDIT4	723.526	-0.998285	0.106381	-9.38406	6.34779e-21	2.4753e-19
CENPH	2395.49	-0.996829	0.0949459	-10.4989	8.73842e-26	4.65329e-24
RAD54B	263.519	-0.996824	0.152504	-6.53638	6.30266e-11	8.02388e-10
APLN	37.1034	-0.994334	0.326117	-3.04901	0.00229599	0.00630643
SLC1A3	486.468	-0.993661	0.115524	-8.60134	7.879e-18	2.33184e-16
MGARP	18.7136	-0.990877	0.427339	-2.31872	0.0204104	0.0427397
TMEM92	35.7349	-0.990076	0.333863	-2.96551	0.00302177	0.00800972
NUP62CL	121.772	-0.989306	0.188507	-5.2481	1.53676e-07	1.10511e-06
ARHGAP42	642.433	-0.987899	0.1182	-8.35784	6.38762e-17	1.75418e-15
MOXD1	32.3305	-0.987868	0.337705	-2.92524	0.00344187	0.00898855
ITGB5	89.8387	-0.987611	0.215194	-4.58939	4.44537e-06	2.3938e-05
SLC27A2	35.1079	-0.9876	0.332728	-2.96819	0.00299562	0.00794748
PTGR1	45.9845	-0.98733	0.304141	-3.24629	0.00116921	0.00347003
SLC24A4	41.4327	-0.986576	0.307657	-3.20674	0.0013425	0.00391241
C5orf34	262.278	-0.985675	0.154655	-6.37337	1.84918e-10	2.17524e-09
DEPDC7	387.553	-0.984559	0.131533	-7.48526	7.14053e-14	1.35142e-12
APCDD1	145.54	-0.984115	0.180024	-5.46659	4.58773e-08	3.60825e-07
SDHD	743.605	-0.982779	0.316588	-3.10428	0.00190742	0.00537121
DSCC1	1078.25	-0.981507	0.125559	-7.81712	5.40438e-15	1.20509e-13
WNT7B	34.271	-0.980991	0.332341	-2.95176	0.00315967	0.00834102
MTFR2	233.316	-0.980976	0.156326	-6.27521	3.49165e-10	3.93592e-09
CENPQ	574.804	-0.98079	0.127309	-7.70402	1.31853e-14	2.79849e-13
PLCH2	381.7	-0.980731	0.143207	-6.84836	7.47013e-12	1.09559e-10
PTGFR	5126.84	-0.979191	0.116219	-8.42537	3.59604e-17	1.00615e-15
NID1	598.707	-0.978998	0.109033	-8.9789	2.73492e-19	9.19293e-18
UACA	70.0985	-0.977703	0.264244	-3.7	0.000215599	0.000778222
LMO3	79.1098	-0.977683	0.234962	-4.16102	3.16826e-05	0.000140384
PCGF5	212.539	-0.975579	0.156406	-6.23749	4.44647e-10	4.93362e-09
HPRT1	1478.44	-0.97074	0.118117	-8.2185	2.06065e-16	5.40903e-15
NUP37	811.537	-0.970243	0.135701	-7.14986	8.68693e-13	1.43221e-11
MND1	586.452	-0.968778	0.135631	-7.14277	9.14719e-13	1.50332e-11
ANKRD45	37.1896	-0.966524	0.322147	-3.00026	0.00269749	0.00726025
KNTC1	4957.92	-0.964839	0.0851708	-11.3283	9.50487e-30	6.16654e-28
CEP44	19019.5	-0.964443	0.120278	-8.01846	1.07077e-15	2.59094e-14
SIPA1L1	106.292	-0.962726	0.193705	-4.97006	6.6932e-07	4.25689e-06
CCDC109B	36.3341	-0.960729	0.317807	-3.023	0.00250286	0.00679303
DERA	1390.29	-0.960601	0.106689	-9.00377	2.18097e-19	7.36423e-18
GAS2	144.697	-0.96051	0.200684	-4.78618	1.69989e-06	9.9317e-06
ZNF680	516.584	-0.960112	0.127801	-7.51258	5.79745e-14	1.11283e-12
STC2	196.339	-0.959732	0.170809	-5.61873	1.92366e-08	1.62293e-07
ZNF22	827.352	-0.959299	0.136928	-7.00589	2.45424e-12	3.7903e-11
C10orf53	66.7902	-0.957796	0.238122	-4.0223	5.76331e-05	0.000240939
AVPR1A	19.6206	-0.957413	0.420221	-2.27836	0.0227054	0.0466801
LINC00998	1163.46	-0.956849	0.1344	-7.11943	1.08371e-12	1.75388e-11
GGH	952.479	-0.956438	0.122829	-7.78674	6.87618e-15	1.51347e-13
GKAP1	589.648	-0.955397	0.121766	-7.84618	4.28893e-15	9.69872e-14
ECI2	190.069	-0.954885	0.15492	-6.16372	7.10546e-10	7.63862e-09
LAMA1	701.364	-0.954287	0.0990775	-9.63172	5.87373e-22	2.52945e-20
TRPM3	128.652	-0.954	0.182558	-5.22575	1.73455e-07	1.23269e-06
LYPD6	1449.97	-0.95351	0.0956846	-9.96514	2.16568e-23	1.01181e-21
DEPDC1	2154.33	-0.95149	0.117517	-8.09664	5.64992e-16	1.41314e-14
PAQR5	105.336	-0.949902	0.195778	-4.85193	1.22265e-06	7.31279e-06
ZNF433	64.2815	-0.949878	0.241111	-3.93958	8.16239e-05	0.000328374
CDCA7L	2364.17	-0.944972	0.0866185	-10.9096	1.03724e-27	6.06706e-26
L3MBTL3	619.663	-0.944838	0.111161	-8.49971	1.9006e-17	5.44071e-16
CALN1	194.393	-0.943878	0.155177	-6.08258	1.18264e-09	1.22187e-08
LRFN5	80.579	-0.940941	0.229835	-4.09398	4.24034e-05	0.000182235
ANKRD32	684.119	-0.940476	0.138549	-6.78803	1.13677e-11	1.61772e-10
ZNF799	70.6185	-0.94042	0.290272	-3.23979	0.0011962	0.00354092
PCDH8	385.48	-0.939577	0.134553	-6.98293	2.89081e-12	4.4186e-11
DLX5	321.505	-0.938282	0.135547	-6.92219	4.44728e-12	6.67407e-11
RPA3	963.727	-0.9379	0.155	-6.05098	1.4397e-09	1.45706e-08
CBFA2T3	378.188	-0.937463	0.12394	-7.56385	3.91322e-14	7.6903e-13
HESX1	42.9176	-0.937182	0.320021	-2.9285	0.00340599	0.00890738
COLGALT2	40.4995	-0.93605	0.30542	-3.0648	0.00217816	0.00602736
CHML	3864.63	-0.933796	0.123727	-7.5472	4.44719e-14	8.69366e-13
GXYLT1	790.531	-0.933761	0.114831	-8.13159	4.2371e-16	1.07241e-14
DACT1	309.358	-0.933662	0.13737	-6.7967	1.07043e-11	1.52917e-10
FAM72C	29.4131	-0.932388	0.395928	-2.35495	0.0185254	0.0392852
ALG10	221.624	-0.931894	0.185628	-5.02022	5.16131e-07	3.36914e-06
ZNF385D	442.597	-0.93095	0.113297	-8.21692	2.08802e-16	5.4712e-15
UGT3A1	47.9526	-0.930464	0.292969	-3.17598	0.0014933	0.00429627
FAM105A	360.353	-0.930414	0.136492	-6.81663	9.32019e-12	1.33917e-10
GAS2L3	995.692	-0.928287	0.101085	-9.18325	4.18274e-20	1.50832e-18
FAM217A	26.3901	-0.92654	0.39653	-2.33662	0.0194589	0.0410248
MTFR1	1452.07	-0.924621	0.125364	-7.37549	1.63741e-13	2.98125e-12
AL031320.1	26.3314	-0.924182	0.400132	-2.30969	0.0209052	0.0436341
DLGAP5	3153.64	-0.92393	0.109375	-8.44736	2.97958e-17	8.41591e-16
CDS1	137.309	-0.922698	0.203253	-4.53966	5.63457e-06	2.96643e-05
LEF1	24.7333	-0.922581	0.386871	-2.38472	0.017092	0.0366271
NPR1	41.4983	-0.920604	0.291322	-3.16009	0.00157721	0.00451758
C12orf79	35.3486	-0.920143	0.331886	-2.77247	0.00556324	0.0137366
CHEK2	913.342	-0.917884	0.102861	-8.9235	4.51778e-19	1.48169e-17
ZNF267	421.715	-0.917188	0.138539	-6.62042	3.58182e-11	4.73023e-10
STEAP1B	110.399	-0.91714	0.193161	-4.74807	2.05363e-06	1.18076e-05
FABP7	193.518	-0.912188	0.163632	-5.57464	2.48039e-08	2.04894e-07
ASPM	7540.66	-0.911937	0.0966546	-9.43501	3.90955e-21	1.56561e-19
GPR85	106.766	-0.911416	0.213722	-4.2645	2.00351e-05	9.24989e-05
KATNBL1	784.23	-0.907348	0.126851	-7.15285	8.4997e-13	1.40624e-11
PDGFC	135.499	-0.907313	0.191386	-4.74075	2.12927e-06	1.22e-05
CUTC	399.446	-0.906399	0.150232	-6.03333	1.60618e-09	1.61564e-08
NTN4	112.421	-0.903533	0.192313	-4.69825	2.62396e-06	1.47667e-05
P2RY1	201.403	-0.902059	0.158729	-5.68301	1.32346e-08	1.14718e-07
RNF125	78.2681	-0.901818	0.225111	-4.0061	6.17284e-05	0.000255673
ZIC2	46.4873	-0.901616	0.3449	-2.61414	0.00894534	0.0208276
HAUS6	3984.1	-0.901161	0.104139	-8.65343	4.99738e-18	1.51214e-16
SHANK2	23.6797	-0.901019	0.384665	-2.34235	0.0191627	0.0404691
MYO16	728.4	-0.897898	0.100185	-8.96235	3.17822e-19	1.05399e-17
NEDD1	1356.63	-0.89755	0.107091	-8.38121	5.2388e-17	1.44671e-15
METTL5	941.763	-0.897376	0.114728	-7.82176	5.20887e-15	1.16548e-13
TMEM133	129.533	-0.896872	0.184711	-4.85554	1.2006e-06	7.20116e-06
SLC5A4	32.5186	-0.89626	0.367864	-2.43639	0.0148347	0.0323878
LSM14A	70.0011	-0.89409	0.27155	-3.29254	0.000992874	0.00301105
NCKAP5	155.95	-0.893847	0.16949	-5.27375	1.33663e-07	9.7154e-07
NXPH3	153.472	-0.89351	0.177285	-5.03997	4.65602e-07	3.06489e-06
TEX30	463.219	-0.891512	0.156175	-5.7084	1.14042e-08	1.00196e-07
KCNS3	197.092	-0.88858	0.153216	-5.79953	6.65007e-09	6.07626e-08
DEPDC1B	1952.71	-0.88744	0.0996401	-8.90646	5.26892e-19	1.70545e-17
SGCD	90.0859	-0.887342	0.224172	-3.95831	7.54818e-05	0.000307158
ZNF525	109.509	-0.887245	0.193067	-4.59552	4.3167e-06	2.32958e-05
PDLIM3	1122.25	-0.886286	0.090912	-9.74884	1.86594e-22	8.30008e-21
HIST1H4J	347.208	-0.884523	0.124837	-7.08541	1.38631e-12	2.20754e-11
CHODL	90.6909	-0.883852	0.211892	-4.17124	3.02947e-05	0.000134676
WDHD1	3106.26	-0.88312	0.0977835	-9.03138	1.69515e-19	5.74996e-18
GDNF	46.1743	-0.882481	0.281313	-3.13701	0.00170682	0.0048607
FOXN2	1362.55	-0.880577	0.110774	-7.94932	1.87533e-15	4.36706e-14
TMEM215	34.2736	-0.880406	0.361974	-2.43223	0.015006	0.0327185
RASSF8	397.388	-0.879149	0.120017	-7.32521	2.38519e-13	4.2544e-12
GLO1	7624.2	-0.877598	0.0963358	-9.10978	8.25477e-20	2.87216e-18
INSIG1	2499.62	-0.87637	0.095494	-9.17723	4.42339e-20	1.59124e-18
RMI2	487.642	-0.875885	0.109634	-7.98916	1.3586e-15	3.21414e-14
PRPS2	2083.73	-0.875082	0.0938048	-9.32875	1.07127e-20	4.10203e-19
CTNNAL1	3173.34	-0.873786	0.107151	-8.15474	3.49921e-16	8.94798e-15
PRDM5	226.635	-0.872592	0.145305	-6.00525	1.91036e-09	1.89721e-08
PDK1	704.076	-0.872375	0.117912	-7.39854	1.37685e-13	2.52542e-12
CLDN11	284.823	-0.870562	0.140639	-6.19007	6.01389e-10	6.54088e-09
WNT5A	31.9359	-0.870382	0.34954	-2.49007	0.0127717	0.0284993
GLDC	255.617	-0.870285	0.134892	-6.45171	1.10596e-10	1.34682e-09
ARHGEF26	241.355	-0.870265	0.138766	-6.27146	3.57669e-10	4.02568e-09
TBL1Y	27.4346	-0.868512	0.356713	-2.43476	0.0149016	0.0325243
VRK1	2327.83	-0.868346	0.111088	-7.81676	5.41988e-15	1.20509e-13
BTG3	1429.18	-0.867722	0.12158	-7.13706	9.53492e-13	1.56186e-11
SGK1	36.2543	-0.866786	0.315426	-2.74799	0.00599617	0.0146618
MITF	220.313	-0.865217	0.155721	-5.5562	2.75713e-08	2.25317e-07
CENPW	998.746	-0.864938	0.1252	-6.90847	4.89909e-12	7.32251e-11
G2E3	1281.53	-0.864909	0.136529	-6.33498	2.37373e-10	2.74875e-09
NOG	37.9219	-0.862267	0.342742	-2.51579	0.0118765	0.0267185
TNFAIP2	186.14	-0.861369	0.152755	-5.6389	1.71135e-08	1.45705e-07
EPHA2	174.135	-0.859961	0.177178	-4.85367	1.212e-06	7.25784e-06
SLC7A7	86.8225	-0.85974	0.214159	-4.01449	5.95739e-05	0.000247924
ZNF273	570.728	-0.858207	0.119204	-7.19948	6.04414e-13	1.02509e-11
PRIM1	1414.15	-0.857676	0.11218	-7.64555	2.08055e-14	4.2872e-13
PAPOLB	56.2503	-0.857643	0.276407	-3.10282	0.00191684	0.00539265
PRDM13	130.852	-0.857345	0.174796	-4.90483	9.3507e-07	5.75491e-06
BDNF	111.66	-0.856801	0.203059	-4.21947	2.44876e-05	0.000110729
SYDE1	235.171	-0.856743	0.170693	-5.01921	5.18834e-07	3.38529e-06
ABRACL	366.199	-0.856069	0.13131	-6.51945	7.05641e-11	8.90714e-10
SHANK2	256.221	-0.855933	0.14777	-5.79235	6.94086e-09	6.33029e-08
ATG4C	468.31	-0.855589	0.140531	-6.08827	1.14137e-09	1.185e-08
FSBP	29.2983	-0.853943	0.348029	-2.45365	0.0141414	0.0310523
P4HA1	516.059	-0.852057	0.133393	-6.38759	1.68519e-10	1.99339e-09
IER3IP1	447.211	-0.850434	0.193939	-4.38505	1.15958e-05	5.67638e-05
FKBP14	622.168	-0.850322	0.117748	-7.22156	5.1395e-13	8.85818e-12
AC004381.6	304.577	-0.849847	0.13342	-6.3697	1.89392e-10	2.22611e-09
HAPLN2	53.3165	-0.849372	0.26218	-3.23965	0.00119676	0.00354188
FZD7	91.0116	-0.849193	0.220002	-3.85994	0.000113414	0.000438685
C4orf46	2143.7	-0.848707	0.107892	-7.86628	3.65354e-15	8.31251e-14
NUSAP1	5901.95	-0.847827	0.0861431	-9.84208	7.41616e-23	3.40068e-21
ZNF670	395.131	-0.847478	0.14166	-5.98248	2.19759e-09	2.1651e-08
TOP2A	36443.1	-0.847473	0.0974433	-8.69708	3.40519e-18	1.04961e-16
RTKN2	1089.84	-0.847244	0.119016	-7.11873	1.08924e-12	1.76092e-11
FLRT2	185.289	-0.847149	0.175737	-4.82055	1.43163e-06	8.48074e-06
LSM5	1062.31	-0.845832	0.150956	-5.60318	2.10452e-08	1.76649e-07
SNX10	214.714	-0.845665	0.169514	-4.98876	6.07665e-07	3.89316e-06
STON1	147.664	-0.844871	0.16996	-4.97099	6.66122e-07	4.23836e-06
IDI1	1566.41	-0.842135	0.133111	-6.32658	2.50659e-10	2.88685e-09
GEM	177.214	-0.840878	0.154576	-5.43991	5.33065e-08	4.15081e-07
SEC61G	946.038	-0.840145	0.33657	-2.4962	0.0125533	0.0280668
SRPX	127.417	-0.840082	0.192423	-4.36581	1.26651e-05	6.13717e-05
MSMO1	1853.56	-0.838272	0.102589	-8.1712	3.05326e-16	7.84816e-15
SYT2	956.59	-0.837591	0.0987185	-8.48464	2.16385e-17	6.17049e-16
NDUFAF2	930.021	-0.837126	0.110552	-7.57225	3.66816e-14	7.23743e-13
ZNF695	249.269	-0.836209	0.145056	-5.76472	8.17924e-09	7.3782e-08
NDC1	2875.35	-0.835468	0.12007	-6.9582	3.4466e-12	5.24116e-11
FSIP1	39.9447	-0.833891	0.313326	-2.66141	0.00778132	0.0184352
DCK	767.846	-0.833191	0.150219	-5.5465	2.91445e-08	2.37912e-07
ZNF138	617.898	-0.832739	0.132222	-6.29804	3.01424e-10	3.43162e-09
TMED5	987.263	-0.832468	0.123536	-6.73864	1.59873e-11	2.21984e-10
CDKN3	859.479	-0.832197	0.103937	-8.00676	1.17765e-15	2.82656e-14
NEK2	1677.22	-0.831973	0.103348	-8.05018	8.26723e-16	2.03019e-14
HIST1H1C	25290.4	-0.831837	0.0889189	-9.355	8.35991e-21	3.22605e-19
PRIM2	1108.57	-0.831421	0.122385	-6.79351	1.09439e-11	1.5589e-10
C18orf56	68.1249	-0.831285	0.239728	-3.46762	0.000525093	0.00171986
GCH1	1136.44	-0.830981	0.109683	-7.57621	3.55799e-14	7.0294e-13
KIAA1462	240.77	-0.830182	0.1391	-5.96826	2.39803e-09	2.35321e-08
FGF2	571.12	-0.828599	0.150699	-5.49837	3.83319e-08	3.05829e-07
PLEKHF2	174.667	-0.827989	0.189331	-4.37324	1.22414e-05	5.95348e-05
TPRKB	426.344	-0.827684	0.131128	-6.31203	2.75396e-10	3.14977e-09
MIS18A	792.302	-0.827499	0.116559	-7.09942	1.25281e-12	2.01004e-11
CCDC163P	69.8686	-0.827312	0.236195	-3.50267	0.000460626	0.0015303
PTGES3	13705.9	-0.825966	0.116622	-7.08242	1.41663e-12	2.25342e-11
IP6K3	56.9825	-0.825757	0.259156	-3.18633	0.00144088	0.00416564
CABP7	281.618	-0.825639	0.166696	-4.95295	7.30975e-07	4.60564e-06
LARP1B	1191.02	-0.824673	0.102299	-8.06143	7.54087e-16	1.86725e-14
BORA	791.601	-0.823667	0.12062	-6.82861	8.57404e-12	1.24035e-10
SLC35F1	1320.77	-0.822975	0.0883768	-9.31212	1.25306e-20	4.76132e-19
KIF20B	1650.76	-0.821888	0.114228	-7.19518	6.23806e-13	1.05437e-11
DARS2	3488.33	-0.821693	0.0956076	-8.59443	8.36785e-18	2.4618e-16
WDR65	36.2742	-0.821098	0.31312	-2.62231	0.0087335	0.0204111
SASH1	577.486	-0.820724	0.109662	-7.4841	7.20381e-14	1.35994e-12
ACVR1C	49.98	-0.820652	0.293502	-2.79606	0.00517291	0.0128712
ITGA9	307.73	-0.820508	0.126855	-6.46806	9.92704e-11	1.2199e-09
MRPL13	899.553	-0.819902	0.142499	-5.75372	8.72982e-09	7.82261e-08
SRP9	5156.42	-0.819621	0.132942	-6.16527	7.03628e-10	7.57522e-09
EEF1E1	395.284	-0.817874	0.155641	-5.25487	1.48128e-07	1.06988e-06
SPC25	100.084	-0.817809	0.205194	-3.98554	6.7328e-05	0.000276553
SHISA2	47.1053	-0.816062	0.320384	-2.54714	0.0108611	0.0247148
KCNK6	61.5981	-0.815999	0.263411	-3.09782	0.0019495	0.00547209
GPN3	1060.75	-0.814349	0.114223	-7.12948	1.00747e-12	1.63942e-11
SLC25A24	2177.43	-0.8129	0.105773	-7.68533	1.52607e-14	3.22057e-13
C2orf48	90.2289	-0.812391	0.205125	-3.96046	7.48059e-05	0.000304741
ZNF891	141.517	-0.811664	0.175582	-4.62271	3.78757e-06	2.06275e-05
TRIM47	57.6658	-0.811586	0.258952	-3.13412	0.0017237	0.00490219
NHLH1	451.875	-0.809509	0.119111	-6.79624	1.07385e-11	1.53259e-10
CSE1L	19418.3	-0.809453	0.0956418	-8.46338	2.59738e-17	7.36437e-16
SOX7	149.984	-0.809373	0.172145	-4.70169	2.5802e-06	1.45425e-05
SLC16A14	598.415	-0.808022	0.115732	-6.98181	2.91396e-12	4.4494e-11
CCBL2	522.015	-0.805782	0.126055	-6.3923	1.63413e-10	1.94226e-09
TMEM75	51.211	-0.805618	0.27223	-2.95933	0.00308305	0.00815906
C5orf28	142.193	-0.805036	0.188608	-4.26831	1.9696e-05	9.10748e-05
POPDC3	1020.01	-0.804485	0.100637	-7.99395	1.30679e-15	3.10144e-14
LA16c-431H6.6	46.4152	-0.804468	0.307384	-2.61714	0.00886689	0.0206806
CDCA7	2103.19	-0.804466	0.104845	-7.6729	1.68149e-14	3.51716e-13
ESCO2	1194.77	-0.804037	0.107093	-7.50786	6.01018e-14	1.15217e-12
CENPI	871.151	-0.801701	0.109209	-7.34096	2.12065e-13	3.81434e-12
SNRPE	3279.7	-0.801585	0.139268	-5.75569	8.62876e-09	7.73672e-08
SGOL2	1702.92	-0.801121	0.10682	-7.49976	6.3937e-14	1.22097e-12
NDC80	2208.98	-0.800881	0.103689	-7.72388	1.12839e-14	2.41911e-13
GRB10	325.574	-0.799633	0.132659	-6.02772	1.66284e-09	1.66587e-08
MMD	5529.86	-0.799604	0.0998452	-8.00844	1.16177e-15	2.79294e-14
ARL17B	193.919	-0.799064	0.15901	-5.02524	5.02807e-07	3.29084e-06
ANKLE1	255.044	-0.798879	0.169634	-4.70942	2.48422e-06	1.40441e-05
PRSS56	37.2225	-0.798273	0.349098	-2.28668	0.0222148	0.0458587
TRMT10C	1051.56	-0.798062	0.128151	-6.22751	4.73905e-10	5.23091e-09
MIS18BP1	2040.24	-0.797723	0.0980207	-8.13831	4.00835e-16	1.01625e-14
C18orf54	822.604	-0.79761	0.128569	-6.20376	5.51297e-10	6.03139e-09
TEX15	878.936	-0.796472	0.121963	-6.53045	6.55719e-11	8.31231e-10
NRARP	191.467	-0.796195	0.153442	-5.18889	2.11548e-07	1.48183e-06
STRADB	1508.01	-0.795514	0.104523	-7.61093	2.7213e-14	5.48581e-13
AK4	1014.67	-0.795225	0.103645	-7.67256	1.68603e-14	3.51816e-13
RASA2	498.741	-0.794824	0.14064	-5.65148	1.59077e-08	1.36219e-07
UBE2T	2676.37	-0.794331	0.111485	-7.125	1.04084e-12	1.68635e-11
ZRANB2	3503.39	-0.793824	0.117568	-6.75203	1.4579e-11	2.04147e-10
RND3	1925.09	-0.791298	0.103447	-7.64933	2.02025e-14	4.16872e-13
PCID2	1580.91	-0.790963	0.114044	-6.93558	4.04565e-12	6.10279e-11
TMEM38B	587.359	-0.790917	0.141007	-5.60908	2.03407e-08	1.71093e-07
POLE2	660.454	-0.790859	0.119121	-6.6391	3.156e-11	4.19773e-10
C1QTNF2	33.923	-0.790846	0.338143	-2.33879	0.0193462	0.0408159
MAD2L1	4468.27	-0.790471	0.109707	-7.20528	5.79263e-13	9.86939e-12
TRMT11	1437.21	-0.790204	0.112845	-7.00254	2.51363e-12	3.86594e-11
COL12A1	40.5074	-0.790049	0.301299	-2.62214	0.00873794	0.0204183
SEMA3D	325.513	-0.789924	0.155209	-5.08942	3.59165e-07	2.41453e-06
NAE1	3409.95	-0.789156	0.108169	-7.29558	2.97377e-13	5.24719e-12
TMA7	303.226	-0.788755	0.188365	-4.18738	2.82192e-05	0.000126167
KCTD9	830.098	-0.787403	0.120124	-6.55491	5.56744e-11	7.15531e-10
HIST1H3B	15828.8	-0.787304	0.0925776	-8.50427	1.82748e-17	5.24149e-16
CEP55	964.047	-0.787169	0.120554	-6.5296	6.59462e-11	8.35262e-10
COA6	385.404	-0.785794	0.154536	-5.08485	3.67919e-07	2.46668e-06
PIBF1	856.048	-0.785341	0.134082	-5.85716	4.70856e-09	4.40523e-08
INHBE	647.975	-0.784444	0.122772	-6.38946	1.66477e-10	1.97394e-09
GTF2E2	1077.26	-0.784414	0.106187	-7.38707	1.50095e-13	2.73615e-12
BHLHE40	114.021	-0.784203	0.191528	-4.09445	4.23174e-05	0.000181918
TGFB2	3302.95	-0.784156	0.0825733	-9.49648	2.17102e-21	8.93487e-20
MRPS6	853.413	-0.783946	0.128114	-6.11912	9.40952e-10	9.93584e-09
EID3	66.1005	-0.783764	0.24562	-3.19096	0.001418	0.00410668
DAND5	50.9653	-0.782234	0.27189	-2.87702	0.00401448	0.0103135
RHBDL3	413.103	-0.781919	0.127315	-6.14159	8.17006e-10	8.7075e-09
TMA16	1585.12	-0.781655	0.119441	-6.54427	5.97866e-11	7.6571e-10
MYB	519.571	-0.781642	0.128293	-6.09263	1.1107e-09	1.15558e-08
GPSM2	1986.3	-0.781065	0.0986379	-7.91851	2.40374e-15	5.55403e-14
UNC5D	62.0271	-0.780981	0.251021	-3.11121	0.00186321	0.00525935
TVP23B	642.918	-0.780037	0.158632	-4.91729	8.77514e-07	5.42539e-06
MAGOH	855.474	-0.779556	0.135144	-5.76833	8.00595e-09	7.24388e-08
TSPAN13	1486.1	-0.778692	0.132436	-5.87975	4.10877e-09	3.87335e-08
HIST1H2AL	900.81	-0.778177	0.10064	-7.73229	1.0563e-14	2.27441e-13
OGN	45.4392	-0.777495	0.313041	-2.48368	0.0130032	0.0289161
DNA2	3093.32	-0.776637	0.0869923	-8.92766	4.35122e-19	1.4334e-17
MOB1A	2156.8	-0.776088	0.0966155	-8.03275	9.53135e-16	2.32143e-14
RPRM	84.7279	-0.775888	0.215854	-3.5945	0.000325016	0.00112062
YOD1	1445.14	-0.775082	0.121017	-6.40472	1.50641e-10	1.7962e-09
MLF1IP	2748.44	-0.774974	0.0996163	-7.77959	7.27608e-15	1.59206e-13
RAD51AP1	1066.37	-0.7746	0.110327	-7.02094	2.20374e-12	3.42121e-11
POT1	1513.73	-0.774031	0.124656	-6.20935	5.32026e-10	5.82914e-09
DPM1	1560.47	-0.773494	0.120511	-6.41847	1.37653e-10	1.64795e-09
LIN9	560.507	-0.772047	0.123016	-6.27598	3.47437e-10	3.91942e-09
MYBL1	111.587	-0.77132	0.193564	-3.98483	6.75291e-05	0.000277302
ZNF700	293.849	-0.770825	0.142796	-5.39807	6.73613e-08	5.13224e-07
B3GALTL	256.791	-0.770526	0.143893	-5.35484	8.56305e-08	6.41883e-07
TMX1	1904.43	-0.770294	0.134228	-5.7387	9.54065e-09	8.46936e-08
LRRC40	1248.48	-0.770059	0.124787	-6.17099	6.78627e-10	7.33263e-09
RAB42	115.328	-0.769796	0.18572	-4.14492	3.39927e-05	0.000149373
ZWILCH	1097.39	-0.769608	0.124785	-6.16749	6.9382e-10	7.48047e-09
ZUFSP	798.741	-0.769534	0.121464	-6.33547	2.36613e-10	2.74209e-09
MNX1	143.707	-0.769313	0.185355	-4.15049	3.31762e-05	0.000146217
PALM2	248.171	-0.768633	0.138268	-5.559	2.71317e-08	2.22214e-07
TFB1M	150.693	-0.76728	0.182875	-4.19565	2.72086e-05	0.000122089
ZNF107	836.661	-0.767158	0.106253	-7.22012	5.19409e-13	8.9419e-12
HRSP12	445.449	-0.763869	0.141619	-5.39382	6.89759e-08	5.24718e-07
HELB	203.763	-0.763442	0.169613	-4.50108	6.76081e-06	3.4974e-05
TGDS	259.01	-0.76342	0.175149	-4.35869	1.30842e-05	6.30937e-05
MRPL50	1332.8	-0.763362	0.127411	-5.99133	2.08129e-09	2.05323e-08
PSTPIP2	83.4873	-0.762692	0.223399	-3.41404	0.000640082	0.00203896
KCNG1	1582.88	-0.762652	0.110745	-6.88659	5.71467e-12	8.45646e-11
KCNJ6	660.929	-0.762601	0.101755	-7.49446	6.65734e-14	1.26335e-12
ELF4	226.178	-0.762253	0.148947	-5.11762	3.09416e-07	2.10678e-06
MELK	2234.44	-0.762215	0.0881611	-8.64571	5.3471e-18	1.6114e-16
TMEM200A	166.925	-0.761086	0.174472	-4.36223	1.28743e-05	6.22431e-05
HAT1	1461.19	-0.759974	0.106052	-7.16602	7.72088e-13	1.28887e-11
PCGF6	389.261	-0.75968	0.139091	-5.46175	4.7146e-08	3.7002e-07
FUT9	513.357	-0.759263	0.137773	-5.51095	3.56901e-08	2.86311e-07
BLM	1946.22	-0.75923	0.0971992	-7.81107	5.67035e-15	1.25738e-13
SLC43A1	289.771	-0.759169	0.13253	-5.7283	1.01442e-08	8.98167e-08
PIM1	2906.39	-0.758984	0.075442	-10.0605	8.25786e-24	3.95764e-22
ZNF443	360.125	-0.758744	0.152685	-4.96934	6.71808e-07	4.27088e-06
MTAP	1067.44	-0.758121	0.104653	-7.24414	4.35197e-13	7.5446e-12
PPP2R3C	726.465	-0.757646	0.142126	-5.33081	9.77779e-08	7.27061e-07
HIST1H2AJ	5837.34	-0.757134	0.0916629	-8.25998	1.45693e-16	3.8861e-15
DTWD1	588.734	-0.756643	0.14129	-5.35526	8.54314e-08	6.40714e-07
PSMA1	827.135	-0.756019	0.155555	-4.86013	1.17306e-06	7.0542e-06
PAWR	1176.58	-0.755362	0.124735	-6.05571	1.39799e-09	1.41968e-08
CCDC18	311.598	-0.755046	0.135225	-5.58361	2.35574e-08	1.95746e-07
MST4	617.619	-0.753759	0.130884	-5.75897	8.46268e-09	7.61539e-08
PTTG1	2532.35	-0.753707	0.0855627	-8.80883	1.26457e-18	3.98891e-17
TTK	2029.15	-0.753231	0.112163	-6.71552	1.87392e-11	2.57515e-10
TMEM56	181.103	-0.752621	0.195897	-3.84191	0.000122079	0.000467093
RBBP8	2823.89	-0.752576	0.0945308	-7.96117	1.70417e-15	3.99981e-14
SVIL	540.609	-0.752361	0.107587	-6.99307	2.68927e-12	4.1318e-11
DEK	10005	-0.752349	0.0960876	-7.82982	4.88557e-15	1.09645e-13
CYP1B1	293.235	-0.751948	0.136022	-5.52813	3.23659e-08	2.61764e-07
ARHGAP11B	735.986	-0.750766	0.0971502	-7.72789	1.09343e-14	2.34755e-13
ACTR6	765.433	-0.750088	0.159705	-4.6967	2.64401e-06	1.48683e-05
VEGFC	112.665	-0.748546	0.187018	-4.00253	6.26676e-05	0.000259274
BLOC1S5	504.232	-0.748351	0.124085	-6.03097	1.62976e-09	1.63604e-08
PIGF	303.891	-0.748311	0.187526	-3.99044	6.59514e-05	0.000271499
EBPL	1044.31	-0.747916	0.111192	-6.72637	1.73948e-11	2.4018e-10
ALG6	410.728	-0.745623	0.146121	-5.10279	3.34687e-07	2.26329e-06
HIST1H2AI	7784.33	-0.745017	0.090853	-8.20025	2.39878e-16	6.23054e-15
MARCH1	314.369	-0.744178	0.1564	-4.75818	1.95344e-06	1.12883e-05
XRCC4	335.518	-0.74357	0.173518	-4.28525	1.82531e-05	8.50113e-05
NCAPG	4777.81	-0.743274	0.104792	-7.09286	1.31369e-12	2.10544e-11
COQ3	398.371	-0.743272	0.14254	-5.21447	1.84339e-07	1.30353e-06
RIOK2	812.276	-0.743151	0.118652	-6.2633	3.76912e-10	4.21671e-09
SEPT10	780.983	-0.742659	0.104799	-7.08648	1.37566e-12	2.19294e-11
ARHGAP31	118.973	-0.742532	0.19162	-3.87503	0.000106614	0.00041552
ALK	1508.51	-0.742243	0.120751	-6.14689	7.90171e-10	8.42755e-09
VEGFA	968.558	-0.742236	0.113568	-6.53563	6.33442e-11	8.05051e-10
RAD17	62.0137	-0.742168	0.28994	-2.55973	0.0104754	0.0239362
ANLN	4057.48	-0.741381	0.0891906	-8.31233	9.38423e-17	2.53955e-15
OMA1	371.172	-0.740978	0.141751	-5.22734	1.71969e-07	1.22305e-06
TNFAIP8	312.888	-0.740512	0.130881	-5.65788	1.53252e-08	1.31459e-07
ASNS	3900.53	-0.740318	0.103435	-7.1573	8.22812e-13	1.36739e-11
AIDA	1155.53	-0.739763	0.124597	-5.93727	2.89814e-09	2.80689e-08
SLC16A9	434.841	-0.739726	0.12121	-6.10287	1.04183e-09	1.08926e-08
BUB1	2837.77	-0.739258	0.0901035	-8.20454	2.31471e-16	6.02271e-15
BET1	615.822	-0.738767	0.142344	-5.19	2.10299e-07	1.47448e-06
ZNF823	237.664	-0.738607	0.167222	-4.41694	1.00108e-05	4.98594e-05
CENPA	1194.56	-0.738241	0.0971725	-7.59723	3.02548e-14	6.05165e-13
AHNAK	2551.77	-0.738236	0.0843193	-8.75524	2.03663e-18	6.37016e-17
CDH11	246.177	-0.737768	0.135992	-5.42507	5.79319e-08	4.47579e-07
LRR1	627.547	-0.737481	0.14632	-5.04019	4.65058e-07	3.06266e-06
LRRC1	289.285	-0.737466	0.148947	-4.95119	7.37608e-07	4.64546e-06
FDFT1	7383.38	-0.737298	0.0776225	-9.49851	2.12923e-21	8.78721e-20
CSMD3	368.314	-0.737184	0.139467	-5.28574	1.25198e-07	9.14484e-07
BRIX1	1984.8	-0.737126	0.0972356	-7.58082	3.43373e-14	6.81107e-13
SLC6A15	9046.49	-0.736847	0.108874	-6.76791	1.30657e-11	1.83998e-10
LYPLA1	2848.17	-0.736696	0.1127	-6.53679	6.2853e-11	8.00864e-10
SYPL1	500.838	-0.736632	0.141412	-5.20914	1.89722e-07	1.33841e-06
NT5C3A	977.965	-0.736507	0.126481	-5.82307	5.77752e-09	5.33146e-08
ADAT2	714.501	-0.735904	0.111832	-6.58045	4.69027e-11	6.08057e-10
ARHGAP11A	4761.51	-0.734806	0.0901627	-8.14977	3.64616e-16	9.30772e-15
CCNB2	2878.23	-0.733665	0.091658	-8.00437	1.20075e-15	2.87272e-14
NUP107	3272.34	-0.733291	0.0957903	-7.65517	1.93057e-14	4.00034e-13
CTH	548.232	-0.732343	0.122626	-5.97218	2.34103e-09	2.30031e-08
NUP54	2199.44	-0.731994	0.0976791	-7.49387	6.68738e-14	1.26728e-12
TMED6	39.7541	-0.731959	0.29676	-2.4665	0.0136439	0.030129
CEP120	5730.12	-0.731759	0.0840138	-8.70999	3.03912e-18	9.40671e-17
DIAPH3	1732.84	-0.731483	0.0934347	-7.82882	4.92476e-15	1.10358e-13
TXNRD1	12221.4	-0.731296	0.104058	-7.02779	2.09829e-12	3.27117e-11
GPR26	89.4864	-0.731068	0.205155	-3.56348	0.000365964	0.00124562
ANKHD1	134.221	-0.731008	0.176945	-4.13128	3.60756e-05	0.000157872
PARPBP	726.303	-0.730984	0.12562	-5.819	5.92021e-09	5.45298e-08
MYO10	1688.74	-0.730865	0.0847549	-8.62327	6.50688e-18	1.94513e-16
SLC36A4	2121.3	-0.730856	0.118408	-6.17238	6.72714e-10	7.27933e-09
SASS6	411.97	-0.730791	0.130469	-5.60127	2.12792e-08	1.78311e-07
ITPRIP	72.8094	-0.729939	0.228659	-3.19227	0.00141162	0.00409057
ARMC1	2086.21	-0.729322	0.117963	-6.18263	6.30443e-10	6.84184e-09
WDR89	553.253	-0.727901	0.145226	-5.01218	5.38168e-07	3.49915e-06
PTAR1	6305.36	-0.727467	0.107971	-6.73763	1.60989e-11	2.23326e-10
CLVS2	11707.4	-0.727387	0.106379	-6.83767	8.04933e-12	1.17474e-10
MMS22L	2351.95	-0.727218	0.101667	-7.15293	8.49458e-13	1.40624e-11
PCNA	3353.43	-0.726618	0.0966593	-7.51731	5.59132e-14	1.07743e-12
TAF1A	552.478	-0.726354	0.125788	-5.77445	7.72052e-09	7.00267e-08
SLC7A11	232.156	-0.726052	0.156966	-4.62554	3.73618e-06	2.0385e-05
PLOD2	878.492	-0.72546	0.112435	-6.45228	1.10183e-10	1.34289e-09
MED31	111.323	-0.725058	0.202464	-3.58117	0.000342057	0.00117285
PSAT1	3004.92	-0.724875	0.0936023	-7.7442	9.61848e-15	2.08311e-13
GRPEL2	1891.44	-0.724365	0.119838	-6.04455	1.49832e-09	1.51227e-08
PPID	1566.13	-0.72421	0.112229	-6.45295	1.09695e-10	1.33948e-09
EMP2	1131.62	-0.723934	0.117544	-6.15883	7.3285e-10	7.85e-09
CCDC169	82.7444	-0.723815	0.257588	-2.80997	0.00495454	0.012388
ATAD2	6242.12	-0.72343	0.090388	-8.0036	1.20834e-15	2.88622e-14
GFPT2	280.769	-0.723422	0.132104	-5.47615	4.34686e-08	3.43335e-07
RASL11B	1308.26	-0.723103	0.0933594	-7.74536	9.53094e-15	2.06717e-13
CDKAL1	2479.09	-0.722795	0.0834561	-8.66078	4.68547e-18	1.42356e-16
SLC4A7	3303.85	-0.722445	0.105779	-6.82973	8.50755e-12	1.23555e-10
PLD5	186.005	-0.722372	0.158491	-4.5578	5.16912e-06	2.7467e-05
BUB1B	3592.94	-0.72096	0.0864944	-8.33534	7.72772e-17	2.11828e-15
KIF18A	1209.19	-0.72039	0.103608	-6.95305	3.57476e-12	5.42495e-11
WDR75	2519.77	-0.720253	0.119695	-6.01741	1.77234e-09	1.76842e-08
TOX	496.183	-0.720109	0.112144	-6.42128	1.35135e-10	1.62042e-09
GGCT	1648.48	-0.719738	0.112215	-6.41392	1.41829e-10	1.69521e-09
EMB	693.178	-0.719622	0.128778	-5.58807	2.29604e-08	1.91128e-07
HSD17B7	322.666	-0.717682	0.131611	-5.45305	4.95141e-08	3.8697e-07
KPNA5	2473.81	-0.717658	0.128277	-5.59461	2.21116e-08	1.84869e-07
GULP1	2489.66	-0.716544	0.10582	-6.77137	1.2757e-11	1.79821e-10
DRAM1	86.5371	-0.716229	0.212323	-3.37329	0.000742754	0.00233152
RAI14	16662.1	-0.715984	0.077273	-9.26565	1.93901e-20	7.22001e-19
RAB12	472.068	-0.715812	0.117706	-6.08133	1.19188e-09	1.23056e-08
HTRA3	1010.97	-0.71565	0.109357	-6.54415	5.98364e-11	7.6571e-10
C2orf69	919.822	-0.715278	0.113518	-6.30101	2.9571e-10	3.37172e-09
SRGAP2	214.584	-0.71524	0.142619	-5.01505	5.30196e-07	3.45488e-06
PRR13	778.025	-0.715236	0.133965	-5.33896	9.34807e-08	6.96511e-07
EXOSC8	1598.35	-0.714509	0.0990211	-7.21572	5.36494e-13	9.19342e-12
IVNS1ABP	6558	-0.714338	0.10816	-6.60447	3.98944e-11	5.23597e-10
KIF14	3098.9	-0.714331	0.0984787	-7.25366	4.05648e-13	7.05704e-12
CETN3	1188.93	-0.714035	0.130861	-5.45642	4.85826e-08	3.8009e-07
RP11-122A3.2	352.437	-0.713707	0.127574	-5.59446	2.21305e-08	1.84923e-07
PPP1R16B	755.918	-0.7136	0.107796	-6.61993	3.59359e-11	4.74156e-10
PLGRKT	355.522	-0.713562	0.141337	-5.04866	4.44923e-07	2.9418e-06
ABCE1	6077.11	-0.713533	0.10519	-6.7833	1.17459e-11	1.66515e-10
TMEM126A	384.859	-0.713453	0.167497	-4.2595	2.04886e-05	9.4358e-05
MEIS2	982.362	-0.712084	0.0893751	-7.96737	1.62089e-15	3.8164e-14
KAL1	191.001	-0.711909	0.160026	-4.44872	8.63823e-06	4.37566e-05
RFC4	2614.07	-0.711779	0.0995555	-7.14957	8.70491e-13	1.43221e-11
MTX3	1753.8	-0.710972	0.11308	-6.28734	3.22946e-10	3.65702e-09
TTC33	447.487	-0.709788	0.122654	-5.7869	7.16987e-09	6.52257e-08
LRP8	2360.52	-0.70973	0.0811328	-8.74777	2.17616e-18	6.77803e-17
SS18L2	251.315	-0.709703	0.166684	-4.25779	2.06461e-05	9.49655e-05
THUMPD2	650.031	-0.709587	0.1184	-5.99311	2.05865e-09	2.03225e-08
PACSIN3	585.404	-0.709394	0.138694	-5.1148	3.14081e-07	2.13561e-06
FANCI	4596.17	-0.709111	0.0883838	-8.02309	1.03121e-15	2.4993e-14
HIST1H2BJ	4557.44	-0.709024	0.0866317	-8.18435	2.73773e-16	7.08613e-15
C8orf59	364.59	-0.708471	0.126625	-5.59503	2.2059e-08	1.84533e-07
IQCB1	798.92	-0.7082	0.110946	-6.38326	1.73358e-10	2.04574e-09
PROKR1	517.144	-0.707911	0.125038	-5.66155	1.50011e-08	1.28828e-07
ZMYM1	1339.48	-0.707417	0.129561	-5.46013	4.75791e-08	3.73222e-07
BEND6	324.929	-0.706642	0.128233	-5.51062	3.5758e-08	2.86701e-07
CHMP2B	817.556	-0.706628	0.125313	-5.63891	1.71132e-08	1.45705e-07
GLS	4360.28	-0.706205	0.146246	-4.82887	1.37308e-06	8.15667e-06
ENOSF1	1672.95	-0.705727	0.0818291	-8.62439	6.4434e-18	1.93003e-16
C16orf87	699.554	-0.705653	0.126251	-5.58929	2.28005e-08	1.90093e-07
EFCAB4B	68.4848	-0.70565	0.237467	-2.97157	0.00296279	0.00787304
PSMG2	1060.31	-0.70511	0.10859	-6.4933	8.39776e-11	1.04319e-09
HELLS	3060.15	-0.704687	0.102295	-6.88877	5.6278e-12	8.34453e-11
SFR1	136.942	-0.704322	0.182766	-3.85369	0.00011635	0.000448642
DPH6	417.816	-0.704066	0.152696	-4.61091	4.00909e-06	2.17384e-05
PI4K2B	672.532	-0.704051	0.135981	-5.17756	2.2481e-07	1.56514e-06
CHAC2	278.728	-0.703957	0.161171	-4.36777	1.25523e-05	6.09245e-05
SNRNP48	691.889	-0.703172	0.118658	-5.92604	3.1032e-09	2.98603e-08
PPA1	6225.45	-0.702972	0.108797	-6.46133	1.03785e-10	1.27223e-09
ZNF92	1303.55	-0.702659	0.118182	-5.94556	2.75521e-09	2.67894e-08
TXN	5417.69	-0.702566	0.11352	-6.18894	6.05695e-10	6.58289e-09
CMC2	726.935	-0.702484	0.139214	-5.04608	4.50974e-07	2.97651e-06
NEIL3	675.028	-0.702403	0.104605	-6.71484	1.88274e-11	2.58281e-10
B3GNT5	430.872	-0.702087	0.115374	-6.08533	1.16251e-09	1.20274e-08
CENPF	37280.2	-0.701135	0.0940024	-7.45869	8.73862e-14	1.63308e-12
LSM11	961.97	-0.699932	0.0914647	-7.65248	1.97141e-14	4.07928e-13
H2AFZ	6946.98	-0.699705	0.126444	-5.53371	3.13529e-08	2.54402e-07
SVIP	1632.61	-0.699213	0.118188	-5.91612	3.29632e-09	3.16161e-08
HMGCS1	4280.25	-0.698605	0.112053	-6.23461	4.52891e-10	5.0176e-09
ATAD5	2618.44	-0.698112	0.0896346	-7.78842	6.78519e-15	1.49566e-13
ZNF724P	1286.93	-0.696662	0.0864881	-8.055	7.9478e-16	1.96147e-14
PROX1	1609.55	-0.696568	0.0925582	-7.52573	5.24279e-14	1.01422e-12
MFAP3L	288.986	-0.696397	0.135452	-5.14127	2.7289e-07	1.87787e-06
FBXO36	221.704	-0.695827	0.147189	-4.72742	2.2739e-06	1.29687e-05
NUDCD1	1938.2	-0.695801	0.117401	-5.92671	3.09057e-09	2.98159e-08
BARD1	849.903	-0.695685	0.115957	-5.9995	1.9792e-09	1.96164e-08
PNP	882.737	-0.695174	0.0945808	-7.35006	1.9812e-13	3.57651e-12
STARD4	2488.35	-0.694709	0.1271	-5.46583	4.60741e-08	3.6199e-07
HIST1H1B	10500.7	-0.694486	0.0923178	-7.52277	5.36258e-14	1.03605e-12
SLC39A10	3300.38	-0.694184	0.113893	-6.09504	1.09408e-09	1.13988e-08
USP44	119.651	-0.693823	0.197983	-3.50446	0.000457537	0.00152209
FAM89A	334.049	-0.693606	0.124707	-5.5619	2.66854e-08	2.19041e-07
ARHGAP19	817.973	-0.693238	0.107919	-6.42372	1.32986e-10	1.59722e-09
CLDN12	807.632	-0.693175	0.130358	-5.31746	1.05226e-07	7.77398e-07
PPAT	3896.8	-0.692973	0.111351	-6.22329	4.86824e-10	5.36554e-09
RMI1	1596.71	-0.692782	0.110556	-6.26633	3.69666e-10	4.14187e-09
BAG2	823.568	-0.692691	0.128003	-5.41152	6.24934e-08	4.7859e-07
KIF11	2664.94	-0.692476	0.0963358	-7.18815	6.56737e-13	1.10751e-11
YEATS4	999.976	-0.692408	0.120555	-5.74349	9.27475e-09	8.26109e-08
CAV2	121.787	-0.692187	0.17848	-3.87824	0.000105217	0.000410722
EOGT	242.033	-0.691174	0.145522	-4.7496	2.03817e-06	1.17232e-05
ST18	322.757	-0.69065	0.121733	-5.67349	1.39917e-08	1.20647e-07
DLEU1	423.053	-0.690606	0.129949	-5.31445	1.0698e-07	7.89173e-07
DIMT1	2257.33	-0.690404	0.112643	-6.12915	8.8349e-10	9.38913e-09
COCH	1168.62	-0.690152	0.103144	-6.69112	2.21471e-11	3.00767e-10
CDK2	1367.78	-0.690133	0.0907142	-7.60777	2.78867e-14	5.61399e-13
EIF1AY	594.586	-0.690079	0.139413	-4.94988	7.42587e-07	4.67286e-06
ACN9	702.404	-0.689787	0.141361	-4.8796	1.063e-06	6.4646e-06
USP1	6090.51	-0.689743	0.0950609	-7.25579	3.99314e-13	6.95499e-12
TMCC3	115.368	-0.689413	0.190065	-3.62726	0.000286448	0.00100018
RSL24D1	3277.05	-0.689344	0.129499	-5.32317	1.01974e-07	7.55246e-07
BMP7	212.196	-0.689293	0.150197	-4.58926	4.44819e-06	2.39445e-05
BCAT1	15023.1	-0.688828	0.103646	-6.64599	3.01191e-11	4.03134e-10
SYCP2L	369.333	-0.688516	0.138733	-4.96287	6.94579e-07	4.40434e-06
CDC25C	716.659	-0.688096	0.114685	-5.99988	1.97466e-09	1.95845e-08
UCHL5	3034.82	-0.688068	0.102741	-6.6971	2.12601e-11	2.89251e-10
CADPS2	157.169	-0.686803	0.189068	-3.63257	0.000280608	0.00098302
SRI	1435.79	-0.68578	0.122704	-5.5889	2.28509e-08	1.90407e-07
GK	439.947	-0.685768	0.126033	-5.44117	5.29325e-08	4.12601e-07
MAT2B	2589.1	-0.685224	0.100203	-6.83834	8.0115e-12	1.17037e-10
LNX2	69.5339	-0.684607	0.227095	-3.01463	0.00257291	0.00696279
CASC5	3087.73	-0.684473	0.0963144	-7.10665	1.18895e-12	1.91586e-11
PAQR8	417.37	-0.684234	0.117293	-5.83357	5.4255e-09	5.03163e-08
CBWD6	124.184	-0.682966	0.18751	-3.6423	0.000270218	0.000950433
C6orf211	392.421	-0.682868	0.163346	-4.1805	2.90867e-05	0.000129756
KCTD12	1268.97	-0.682459	0.0992326	-6.87736	6.09705e-12	8.9865e-11
PPP1R14A	1352.26	-0.682167	0.12568	-5.42779	5.70568e-08	4.41737e-07
PLK4	1775.76	-0.682077	0.0938834	-7.26515	3.72632e-13	6.52084e-12
PRDX1	17518.2	-0.681529	0.103731	-6.57019	5.02524e-11	6.49217e-10
REST	1158.67	-0.681523	0.104325	-6.53268	6.4601e-11	8.20322e-10
IL1RAP	212.782	-0.681235	0.15057	-4.52437	6.05747e-06	3.16887e-05
NFE2L3	1674.22	-0.680883	0.0913878	-7.45049	9.29971e-14	1.73575e-12
ORC3	2025.13	-0.680694	0.111438	-6.10825	1.00727e-09	1.05611e-08
RORB	2790.18	-0.680602	0.0824967	-8.25005	1.58326e-16	4.20796e-15
SNX5	2296.8	-0.679951	0.093159	-7.29883	2.9029e-13	5.12823e-12
TMEM123	3874.6	-0.679798	0.105749	-6.42842	1.28937e-10	1.55362e-09
C1GALT1	636.214	-0.679665	0.116323	-5.84292	5.1294e-09	4.7749e-08
IKBIP	492.084	-0.679357	0.119512	-5.68443	1.3125e-08	1.14034e-07
ZNF675	567.617	-0.679263	0.102737	-6.6117	3.7994e-11	5.00422e-10
NCAPG2	6678.08	-0.679074	0.0835339	-8.12933	4.31676e-16	1.08702e-14
TMEM135	1231.22	-0.678185	0.134614	-5.03801	4.70389e-07	3.09229e-06
HIST1H3A	3956	-0.677761	0.086411	-7.84345	4.38328e-15	9.89703e-14
C2orf72	55.715	-0.677251	0.270628	-2.50252	0.0123314	0.0276415
KIF15	1681.57	-0.676989	0.0960473	-7.0485	1.80859e-12	2.83143e-11
DNAJC12	1586.32	-0.676985	0.109692	-6.17171	6.75558e-10	7.30477e-09
ZNF30	94.2342	-0.676552	0.215935	-3.13312	0.00172956	0.00491791
MTSS1	1454.41	-0.676247	0.0875002	-7.72852	1.08804e-14	2.33937e-13
C11orf82	905.768	-0.675256	0.12566	-5.37367	7.71479e-08	5.82412e-07
CCNB1	5381.48	-0.67455	0.0960102	-7.02582	2.12811e-12	3.31419e-11
TTC21B	2369.96	-0.674094	0.110908	-6.07794	1.21736e-09	1.25425e-08
FAM47E-STBD1	53.7629	-0.674087	0.261643	-2.57636	0.0099847	0.0229419
CKS1B	2650.12	-0.673796	0.11187	-6.02304	1.71169e-09	1.71134e-08
PIGN	659.025	-0.673779	0.131907	-5.10797	3.25634e-07	2.20609e-06
F12	374.096	-0.673389	0.120756	-5.57645	2.45478e-08	2.03179e-07
TMEM68	566.734	-0.672752	0.141189	-4.7649	1.88947e-06	1.09564e-05
RAPGEF5	6816.05	-0.671019	0.0950591	-7.05897	1.67746e-12	2.63725e-11
WDR35	1836.39	-0.669678	0.102266	-6.54836	5.81712e-11	7.45685e-10
SRGAP2D	89.9746	-0.669407	0.213784	-3.13123	0.00174077	0.0049441
RREB1	1260.09	-0.66918	0.0876835	-7.63176	2.31565e-14	4.71282e-13
MASTL	1834.33	-0.66915	0.0878348	-7.61827	2.57094e-14	5.1968e-13
EXOSC9	1921.96	-0.668725	0.0990247	-6.75312	1.44703e-11	2.03007e-10
XRCC2	3716.55	-0.668712	0.0914837	-7.30963	2.67888e-13	4.76649e-12
CENPE	4830.6	-0.668161	0.098651	-6.77298	1.26158e-11	1.78338e-10
TYMS	3076.62	-0.668055	0.0919159	-7.26811	3.64552e-13	6.3945e-12
MEGF11	114.072	-0.667774	0.188555	-3.54153	0.00039781	0.00134354
SNAPC1	271.27	-0.667401	0.151169	-4.41494	1.01036e-05	5.02374e-05
CDCA2	1998.36	-0.667346	0.0874124	-7.63445	2.26787e-14	4.63462e-13
FAM69A	131.86	-0.666876	0.20019	-3.33121	0.000864697	0.00267323
POU3F1	1508.31	-0.666593	0.109482	-6.08859	1.13907e-09	1.18344e-08
DBF4	2446.89	-0.666319	0.092959	-7.16789	7.61639e-13	1.27285e-11
MRPL39	882.758	-0.665969	0.117328	-5.67611	1.37793e-08	1.18885e-07
ACYP1	281.808	-0.665202	0.154528	-4.30472	1.67198e-05	7.86097e-05
MSX1	163.918	-0.665071	0.172104	-3.86436	0.000111381	0.000431948
PSMD14	3602.85	-0.665016	0.121834	-5.45838	4.80492e-08	3.76387e-07
RAD18	2060.3	-0.664926	0.0966675	-6.87848	6.04948e-12	8.92523e-11
PSMA4	5173.5	-0.664189	0.119146	-5.5746	2.48102e-08	2.04894e-07
ADAMTS19	118.814	-0.663354	0.184291	-3.59948	0.000318852	0.00110193
C1D	338.729	-0.663155	0.174946	-3.79062	0.000150271	0.000565496
ACAT2	1276.43	-0.663146	0.116725	-5.68126	1.33703e-08	1.15811e-07
SLC16A10	581.109	-0.662809	0.106372	-6.23106	4.63278e-10	5.12504e-09
PIGA	501.998	-0.662712	0.135231	-4.90058	9.55544e-07	5.8639e-06
RTTN	1291.45	-0.662519	0.113672	-5.82832	5.59892e-09	5.17952e-08
CD9	529.122	-0.662273	0.108047	-6.12947	8.817e-10	9.37682e-09
KCNN2	62.837	-0.661931	0.248724	-2.6613	0.00778389	0.0184367
GNPNAT1	886.351	-0.66184	0.102337	-6.46727	9.97899e-11	1.22527e-09
MRPS9	940.289	-0.661795	0.108616	-6.09299	1.10818e-09	1.15377e-08
GTF2F2	1287.78	-0.661702	0.114347	-5.78681	7.17364e-09	6.52257e-08
HMG20B	912.758	-0.661416	0.101694	-6.50395	7.82366e-11	9.80069e-10
TADA1	923.7	-0.661368	0.120294	-5.49792	3.84293e-08	3.063e-07
ITGB8	228.017	-0.661351	0.147751	-4.47613	7.60077e-06	3.8953e-05
TSPAN12	251.895	-0.660823	0.142057	-4.65181	3.29034e-06	1.81794e-05
RASSF3	1133.34	-0.660235	0.0908671	-7.26594	3.70444e-13	6.49019e-12
CKAP2L	1448.39	-0.66005	0.092464	-7.13846	9.43843e-13	1.54776e-11
ZNF649	50.0796	-0.660014	0.271483	-2.43114	0.0150515	0.032808
SMIM8	258.549	-0.659892	0.178002	-3.70723	0.00020954	0.000760787
ASF1A	1641.52	-0.659787	0.115612	-5.70693	1.15031e-08	1.00946e-07
CCDC59	1233.68	-0.659328	0.100105	-6.58636	4.5075e-11	5.86409e-10
HBQ1	189.513	-0.659068	0.166478	-3.95889	7.5298e-05	0.000306494
METTL4	509.32	-0.658746	0.138689	-4.74979	2.03626e-06	1.17168e-05
DCAF13	2388.13	-0.658499	0.118491	-5.55739	2.73843e-08	2.24036e-07
KIAA1524	2298.32	-0.65843	0.0970491	-6.78451	1.16484e-11	1.65608e-10
DLL3	3435.86	-0.657553	0.102145	-6.43744	1.21502e-10	1.4724e-09
MCM6	5336.98	-0.656966	0.0866593	-7.58103	3.42835e-14	6.8095e-13
CCNC	1191.63	-0.656202	0.131272	-4.9988	5.76873e-07	3.71182e-06
GPR137B	213.283	-0.655996	0.147749	-4.43993	8.99866e-06	4.53658e-05
CCDC88A	12111.3	-0.654886	0.101212	-6.47046	9.77031e-11	1.20363e-09
DNAJC25	214.695	-0.654864	0.168804	-3.87943	0.000104702	0.000409033
ITGA6	73.7209	-0.654194	0.228958	-2.85726	0.00427313	0.0109138
SLC25A40	921.168	-0.653753	0.124276	-5.26048	1.43683e-07	1.04234e-06
SNRPG	1940.34	-0.653574	0.11458	-5.70408	1.16973e-08	1.02469e-07
NAA50	5472.76	-0.652286	0.100433	-6.49471	8.31954e-11	1.03607e-09
RFC3	3916.75	-0.652244	0.10736	-6.07529	1.23764e-09	1.2725e-08
DDX50	2354.16	-0.650966	0.104075	-6.25478	3.98083e-10	4.43352e-09
ARHGAP18	162.397	-0.650864	0.179619	-3.62359	0.000290546	0.00101282
FBXO22	1417.1	-0.650062	0.111713	-5.81902	5.91946e-09	5.45298e-08
RABGGTB	2516.93	-0.649961	0.127527	-5.09664	3.45739e-07	2.33272e-06
VCPKMT	229.017	-0.649812	0.176	-3.6921	0.000222406	0.000799684
VKORC1	166.835	-0.64942	0.195074	-3.32909	0.000871306	0.00269081
CEP57L1	850.856	-0.649175	0.114985	-5.64572	1.64488e-08	1.4061e-07
CNTNAP2	2795.95	-0.64906	0.084228	-7.70598	1.29838e-14	2.75966e-13
GMNN	1748.48	-0.648009	0.0972662	-6.66223	2.69712e-11	3.62963e-10
NTRK2	67.891	-0.647895	0.255889	-2.53194	0.0113435	0.0256593
PMS1	1366.19	-0.647837	0.117951	-5.49244	3.96424e-08	3.15462e-07
CCNB1IP1	1987.65	-0.647818	0.0955465	-6.78014	1.20062e-11	1.70044e-10
ZNF567	406.318	-0.647539	0.137135	-4.72189	2.33658e-06	1.32802e-05
MTBP	820.349	-0.647241	0.108632	-5.9581	2.55182e-09	2.49588e-08
RPF2	1514.86	-0.647175	0.11633	-5.56327	2.64766e-08	2.17568e-07
KCNG3	239.761	-0.647089	0.149398	-4.3313	1.48234e-05	7.0723e-05
SLC44A1	2402.67	-0.646824	0.109624	-5.90039	3.62643e-09	3.4515e-08
CCDC171	364.777	-0.646441	0.126856	-5.09589	3.47114e-07	2.33987e-06
METTL10	99.7733	-0.646173	0.208708	-3.09607	0.00196107	0.00549827
ATP6V1C2	62.8813	-0.646059	0.257815	-2.5059	0.012214	0.0274072
ERCC6L	1082.46	-0.646032	0.105708	-6.11145	9.87273e-10	1.03847e-08
GRB14	164.589	-0.645609	0.173108	-3.72951	0.000191849	0.000702391
NOD1	164.914	-0.645287	0.160559	-4.01899	5.84474e-05	0.000243988
CSRP2	993.878	-0.645222	0.104478	-6.1757	6.58705e-10	7.13293e-09
CREM	371.405	-0.644802	0.130616	-4.93663	7.94833e-07	4.96587e-06
GPRC5A	85.8423	-0.644643	0.209672	-3.07453	0.00210836	0.00585604
ZNF66	68.894	-0.644352	0.243465	-2.64659	0.00813068	0.0191712
OAF	214.739	-0.64425	0.158328	-4.0691	4.71955e-05	0.00020051
ESR2	43.5196	-0.643922	0.286248	-2.24952	0.0244794	0.0498202
ARL4A	253.943	-0.643316	0.160082	-4.01866	5.85306e-05	0.000244267
ZDHHC20	486.768	-0.643068	0.143201	-4.49065	7.10054e-06	3.65659e-05
KIF23	2755.44	-0.642721	0.0903387	-7.11457	1.12262e-12	1.8129e-11
LYPLAL1	872.561	-0.642623	0.132704	-4.84252	1.28202e-06	7.65245e-06
OSGEPL1	488.47	-0.64211	0.122175	-5.25568	1.47482e-07	1.06573e-06
GEMIN2	766.345	-0.64147	0.116921	-5.48636	4.10289e-08	3.25797e-07
HIST1H4D	7995.82	-0.641283	0.0871853	-7.35541	1.9034e-13	3.44024e-12
ME2	2855.06	-0.640912	0.0939403	-6.82254	8.94427e-12	1.28889e-10
PVRL3	796.842	-0.640766	0.111086	-5.76818	8.01313e-09	7.24596e-08
GMFB	2938.47	-0.640095	0.137514	-4.65476	3.24358e-06	1.79545e-05
MID1	298.363	-0.640028	0.129073	-4.95865	7.09865e-07	4.49551e-06
FBXO48	173.011	-0.639999	0.16119	-3.97046	7.17345e-05	0.000293436
ARHGAP44	2105.28	-0.639924	0.0868765	-7.3659	1.7595e-13	3.19181e-12
LXN	49.3395	-0.639855	0.271286	-2.3586	0.018344	0.0389596
SNAP23	535.165	-0.639615	0.111176	-5.75317	8.75838e-09	7.84348e-08
CCDC15	315.995	-0.639448	0.137794	-4.64062	3.47371e-06	1.90791e-05
RAD51	739.304	-0.639355	0.101153	-6.32069	2.60401e-10	2.98978e-09
C10orf88	278.869	-0.639341	0.172142	-3.71404	0.000203978	0.000744046
ZNF367	846.843	-0.639292	0.0922582	-6.92938	4.22677e-12	6.36242e-11
CDC7	1117.5	-0.638802	0.10604	-6.02417	1.69978e-09	1.70172e-08
FRA10AC1	383.306	-0.638779	0.146486	-4.36069	1.29654e-05	6.26023e-05
NAA15	6027.86	-0.638693	0.10089	-6.33058	2.44246e-10	2.81955e-09
ZNF519	590.02	-0.638535	0.114215	-5.59063	2.26252e-08	1.88738e-07
OIP5	293.668	-0.638386	0.138596	-4.60611	4.10275e-06	2.21976e-05
C12orf60	120.558	-0.63798	0.183851	-3.4701	0.000520262	0.00170743
LNPEP	1229.42	-0.637764	0.110123	-5.7914	6.98012e-09	6.36219e-08
DSN1	1537.46	-0.637735	0.0967933	-6.58863	4.43897e-11	5.78507e-10
PRKCI	5976.21	-0.637719	0.100785	-6.32752	2.4913e-10	2.8737e-09
FAM122B	1408.84	-0.637617	0.115962	-5.49851	3.8302e-08	3.05778e-07
CDH23	162.967	-0.637539	0.183123	-3.48148	0.000498648	0.00164157
DHRS7	742.913	-0.637379	0.117583	-5.42066	5.93805e-08	4.58056e-07
PAQR3	2845.84	-0.637263	0.104949	-6.07214	1.26215e-09	1.29591e-08
HIST1H4I	8434.49	-0.63723	0.0918787	-6.93556	4.04607e-12	6.10279e-11
PTER	474.628	-0.636909	0.129229	-4.92854	8.28484e-07	5.15875e-06
C4orf27	779.567	-0.636642	0.132311	-4.8117	1.49652e-06	8.82295e-06
TRIM27	121.582	-0.63654	0.196264	-3.24329	0.0011816	0.00350049
CRYBG3	1235.1	-0.636047	0.110815	-5.73971	9.484e-09	8.42726e-08
ARHGAP6	78.899	-0.635776	0.221997	-2.8639	0.00418465	0.0107118
SOD2	1805.88	-0.635632	0.0857522	-7.41243	1.24007e-13	2.28867e-12
N4BP2	2917	-0.635048	0.105291	-6.03136	1.62589e-09	1.63326e-08
EIF3M	4199.48	-0.634492	0.0978458	-6.48462	8.89568e-11	1.10228e-09
CD58	111.115	-0.634132	0.196665	-3.22443	0.00126222	0.00370096
AGPAT5	3625.86	-0.633967	0.106222	-5.9683	2.3974e-09	2.35321e-08
AURKA	3417.03	-0.633666	0.0821425	-7.71423	1.21717e-14	2.5982e-13
CHEK1	2288.57	-0.633659	0.0936642	-6.76522	1.33107e-11	1.87093e-10
HIST1H3G	5070.63	-0.63353	0.0870858	-7.27478	3.46984e-13	6.10076e-12
ECT2	4871.9	-0.633335	0.103632	-6.11139	9.87653e-10	1.03847e-08
CYYR1	1116.74	-0.633123	0.103757	-6.10199	1.04759e-09	1.09452e-08
RPL39	7254.66	-0.633012	0.138946	-4.55581	5.21837e-06	2.76989e-05
KIAA1586	1377.99	-0.632469	0.127923	-4.94413	7.64854e-07	4.80078e-06
CNN2	2779.55	-0.631725	0.108818	-5.80533	6.42406e-09	5.8915e-08
CMTM7	663.149	-0.631348	0.103157	-6.12027	9.34157e-10	9.87813e-09
NDUFB6	999.87	-0.630747	0.132917	-4.74542	2.08074e-06	1.1945e-05
CHRNA5	883.22	-0.630485	0.101617	-6.2045	5.48701e-10	6.0074e-09
NEK3	474.394	-0.630333	0.112531	-5.60142	2.12608e-08	1.78257e-07
CLIC4	11410.6	-0.630309	0.0987245	-6.38453	1.71926e-10	2.03207e-09
CRYBG3	787.601	-0.630085	0.12922	-4.87608	1.08216e-06	6.56501e-06
ZNF330	1340.08	-0.630047	0.127147	-4.95525	7.22383e-07	4.56311e-06
RECQL	1085.13	-0.629837	0.122899	-5.12485	2.97767e-07	2.03212e-06
RBX1	373.477	-0.62963	0.175673	-3.58411	0.000338226	0.00116078
HIST1H2BM	1240.57	-0.629517	0.124487	-5.0569	4.26119e-07	2.82754e-06
DONSON	1519.4	-0.628539	0.111453	-5.63951	1.70536e-08	1.45362e-07
RPE	1701.93	-0.628471	0.104586	-6.00915	1.86494e-09	1.85458e-08
PNPT1	3064.83	-0.628272	0.0957824	-6.55938	5.40335e-11	6.96249e-10
GRIN3A	252.751	-0.628044	0.134676	-4.66336	3.11084e-06	1.72648e-05
ZNF569	433.574	-0.627696	0.132495	-4.73752	2.16352e-06	1.23823e-05
PPP1CB	4307.59	-0.627648	0.13548	-4.63277	3.60804e-06	1.97191e-05
ZNF850	488.627	-0.62754	0.116392	-5.3916	6.9835e-08	5.3071e-07
PTPN14	2033.82	-0.627044	0.0903669	-6.93887	3.95247e-12	5.97374e-11
TLK1	2136.84	-0.626647	0.090123	-6.95324	3.56986e-12	5.42305e-11
ROBO2	594.653	-0.626476	0.102454	-6.11471	9.6732e-10	1.01998e-08
COMMD10	339.187	-0.626299	0.148898	-4.20622	2.59676e-05	0.000116945
PREP	3317.08	-0.626111	0.0859766	-7.28234	3.28068e-13	5.77501e-12
CHD1L	90.0672	-0.625698	0.226977	-2.75666	0.00583949	0.014314
RPS27A	13005.7	-0.625104	0.140786	-4.4401	8.99159e-06	4.53456e-05
MCTP1	122.012	-0.625058	0.184013	-3.39682	0.000681726	0.00216004
ARRDC2	167.147	-0.624995	0.168614	-3.70666	0.000210008	0.000761928
RPL41	6903.35	-0.624412	0.131241	-4.75776	1.95754e-06	1.13076e-05
GNG12	1994.85	-0.624355	0.121212	-5.15092	2.59216e-07	1.78709e-06
ADSS	1682.66	-0.62408	0.106006	-5.88723	3.92721e-09	3.71397e-08
GABBR2	471.385	-0.624065	0.111569	-5.59355	2.22476e-08	1.85797e-07
ZNF256	222.693	-0.624056	0.149113	-4.18512	2.8501e-05	0.000127274
ZC3HAV1	1680.92	-0.623765	0.0825934	-7.55224	4.27844e-14	8.39694e-13
SLC30A3	103.786	-0.623651	0.203779	-3.06043	0.00221021	0.00610016
PIR	1031.74	-0.62364	0.0887829	-7.02433	2.15091e-12	3.34619e-11
MOV10	522.856	-0.623547	0.118954	-5.2419	1.58933e-07	1.13796e-06
DUS4L	518.794	-0.623008	0.140732	-4.42692	9.559e-06	4.78659e-05
IGSF1	26778.7	-0.622717	0.0724084	-8.60007	7.96705e-18	2.35321e-16
OPN1SW	330.423	-0.62216	0.140667	-4.42294	9.73658e-06	4.86567e-05
TMEM102	103.004	-0.62214	0.22169	-2.80635	0.00501067	0.0125178
NUFIP2	7387.61	-0.621469	0.0960115	-6.47286	9.61637e-11	1.18565e-09
SERTAD4	611.186	-0.621167	0.108072	-5.7477	9.04675e-09	8.08223e-08
TUBA1C	2429.72	-0.621052	0.0885518	-7.01343	2.3254e-12	3.5988e-11
CEP76	509.424	-0.620753	0.115512	-5.37394	7.70356e-08	5.8186e-07
RARRES2	266.103	-0.62041	0.167781	-3.69773	0.000217538	0.000784456
YES1	2198.36	-0.619957	0.0988834	-6.26958	3.62032e-10	4.06554e-09
FIGNL1	1272.64	-0.619783	0.109144	-5.67859	1.35813e-08	1.17312e-07
SLIRP	1608.44	-0.61932	0.106747	-5.80175	6.56252e-09	6.00736e-08
DLX1	330.836	-0.619099	0.132286	-4.68002	2.86848e-06	1.60274e-05
SIX4	925.166	-0.619028	0.091404	-6.77243	1.26635e-11	1.78841e-10
ESF1	1063.75	-0.618537	0.121031	-5.11058	3.21171e-07	2.17818e-06
KCNH1	87.8697	-0.618263	0.209736	-2.94781	0.00320032	0.00843334
NAMPT	2992.86	-0.618256	0.122256	-5.05706	4.25762e-07	2.82643e-06
U2SURP	9477.12	-0.617753	0.100926	-6.12088	9.30595e-10	9.84747e-09
METTL8	1047.69	-0.617408	0.0950733	-6.49402	8.35733e-11	1.03991e-09
NDUFV2	200.947	-0.617298	0.165766	-3.7239	0.000196165	0.000716603
ZNF441	268.398	-0.616799	0.166852	-3.69668	0.000218439	0.000787132
FH	3844.97	-0.616752	0.0942831	-6.54149	6.0907e-11	7.77963e-10
CDKL2	59.1446	-0.616742	0.267535	-2.30528	0.0211512	0.0440548
ADCY8	55.9897	-0.615825	0.259988	-2.36867	0.0178522	0.0380423
FRZB	836.851	-0.61555	0.109961	-5.59787	2.17007e-08	1.8174e-07
RNF219	442.706	-0.615523	0.125669	-4.89799	9.68222e-07	5.9368e-06
OTUD3	2215.22	-0.615102	0.0880024	-6.9896	2.75677e-12	4.23113e-11
KATNA1	614.003	-0.614689	0.128945	-4.76706	1.86929e-06	1.08485e-05
SHFM1	2005.08	-0.614656	0.126211	-4.87008	1.11554e-06	6.73996e-06
TBC1D31	934.272	-0.614074	0.109916	-5.58676	2.3135e-08	1.92451e-07
SCD	18511.1	-0.613906	0.0763888	-8.03659	9.23698e-16	2.25343e-14
ANKRD27	2061.77	-0.613827	0.0829588	-7.39918	1.37026e-13	2.51644e-12
EML5	13724.7	-0.613789	0.0948706	-6.46975	9.81629e-11	1.20829e-09
HIST1H3F	8566.76	-0.613553	0.0837139	-7.32916	2.31598e-13	4.1506e-12
MCM8	1039.59	-0.613424	0.0987799	-6.21001	5.29815e-10	5.81349e-09
CLDN10	65.125	-0.613271	0.251281	-2.44058	0.0146638	0.0320477
WRN	1438.12	-0.613043	0.107077	-5.72526	1.03278e-08	9.12794e-08
XPO4	3538.43	-0.612989	0.100384	-6.10646	1.01867e-09	1.06731e-08
LMAN1	5496.75	-0.612375	0.0962983	-6.35915	2.02877e-10	2.37334e-09
DLX6	588.404	-0.61222	0.100893	-6.06801	1.29506e-09	1.32736e-08
PDIA5	952.38	-0.612177	0.0921152	-6.64578	3.01613e-11	4.03337e-10
KIAA1430	2221.68	-0.612139	0.115807	-5.28587	1.25105e-07	9.1426e-07
FAM106A	61.6773	-0.611892	0.254318	-2.40601	0.0161277	0.0348422
C3orf58	758.346	-0.611822	0.103075	-5.9357	2.9259e-09	2.83009e-08
ARL5B	4221.59	-0.611809	0.128646	-4.75577	1.97696e-06	1.14109e-05
MGLL	124.39	-0.611759	0.189636	-3.22597	0.00125547	0.00368701
EXO1	3634.86	-0.611687	0.080174	-7.62949	2.35684e-14	4.7901e-13
GLRA1	144.797	-0.6114	0.171091	-3.57354	0.000352189	0.00120287
NPIPA1	67.2381	-0.611131	0.246213	-2.48213	0.0130601	0.029034
SBSPON	67.2283	-0.61051	0.240631	-2.53712	0.0111768	0.0253285
ADAMTS8	49.535	-0.610417	0.266065	-2.29424	0.0217765	0.0451611
CCDC122	198.455	-0.610006	0.158106	-3.8582	0.000114224	0.000441281
GNPDA2	1316.66	-0.609951	0.116672	-5.2279	1.71443e-07	1.22016e-06
ZNF280C	1311.63	-0.609939	0.103741	-5.87946	4.11613e-09	3.87782e-08
SCN1B	151.798	-0.609468	0.187074	-3.25791	0.00112237	0.00334842
GINS1	1097.06	-0.609038	0.089323	-6.81838	9.20724e-12	1.32422e-10
SUV39H2	1470.39	-0.608887	0.106695	-5.70682	1.15107e-08	1.00953e-07
ZNF420	192.368	-0.608026	0.184135	-3.30207	0.00095975	0.00292313
HLTF	6324.9	-0.607882	0.120868	-5.02929	4.92312e-07	3.22641e-06
TMEM254	174.405	-0.607732	0.172008	-3.53316	0.000410622	0.00138179
NUP205	14446.2	-0.607484	0.0897115	-6.77153	1.27431e-11	1.79795e-10
TRIQK	627.927	-0.607278	0.135184	-4.49223	7.04797e-06	3.63204e-05
NOC3L	993.301	-0.606918	0.117011	-5.18684	2.13895e-07	1.49686e-06
EIF1AX	4270.78	-0.606378	0.112037	-5.41231	6.22167e-08	4.76962e-07
ACSS1	178.888	-0.606291	0.154358	-3.92783	8.57149e-05	0.000343115
EIF4E3	1744.52	-0.605119	0.0897114	-6.74517	1.52843e-11	2.12621e-10
CCDC138	1762.69	-0.60491	0.100694	-6.00741	1.88507e-09	1.87334e-08
BRCA2	2737.02	-0.604624	0.0966293	-6.25715	3.92071e-10	4.37312e-09
NUP35	819.375	-0.604416	0.111617	-5.4151	6.12557e-08	4.71298e-07
MBD4	1351.11	-0.604285	0.0928895	-6.50541	7.74803e-11	9.72234e-10
LDHA	25891.2	-0.603604	0.0831203	-7.26181	3.81956e-13	6.67615e-12
FHL2	693.83	-0.603511	0.101506	-5.94556	2.75511e-09	2.67894e-08
RFK	814.608	-0.60341	0.118487	-5.09264	3.53116e-07	2.37494e-06
TDRD3	1279.83	-0.603235	0.106249	-5.67757	1.36621e-08	1.17942e-07
C4orf21	2013.84	-0.603207	0.115592	-5.21841	1.80463e-07	1.27917e-06
GLI2	949.67	-0.603186	0.102329	-5.89455	3.75701e-09	3.56436e-08
VDAC1	6678.59	-0.603088	0.0801324	-7.52614	5.22608e-14	1.01363e-12
NSMCE4A	592.269	-0.603005	0.113323	-5.32111	1.03136e-07	7.6309e-07
POMP	1859.27	-0.602904	0.116917	-5.1567	2.51344e-07	1.73684e-06
HIST1H2BG	9457.55	-0.602772	0.0830095	-7.26148	3.82868e-13	6.68422e-12
GTF2H2D	175.432	-0.602581	0.164389	-3.66559	0.000246768	0.000877507
ZNF491	64.3949	-0.60257	0.243061	-2.47909	0.0131718	0.0292515
FAM227B	126.99	-0.602488	0.186125	-3.23701	0.00120789	0.00356914
HSD17B11	1267.04	-0.602215	0.127406	-4.72676	2.28133e-06	1.29961e-05
SYNE2	7380.75	-0.601916	0.0821705	-7.3252	2.38535e-13	4.2544e-12
BAIAP2L1	147.31	-0.601786	0.171167	-3.51578	0.000438472	0.00146522
DTL	5247.1	-0.601343	0.0887239	-6.77769	1.22114e-11	1.72785e-10
CACYBP	4190.04	-0.601185	0.103179	-5.82662	5.65596e-09	5.22578e-08
ZNF10	66.2091	-0.60088	0.241096	-2.49228	0.0126925	0.0283567
ZBTB6	830.339	-0.600603	0.133402	-4.50221	6.72508e-06	3.48335e-05
RAD54L	1333.23	-0.600551	0.0851935	-7.04926	1.79873e-12	2.81896e-11
ZNF730	509.28	-0.600463	0.113734	-5.27955	1.295e-07	9.44518e-07
ELOVL2	1044.83	-0.600353	0.112564	-5.33343	9.63759e-08	7.17363e-07
IPO11	1812.93	-0.600245	0.106949	-5.61243	1.995e-08	1.6793e-07
ERI1	729.072	-0.599879	0.124961	-4.80054	1.58241e-06	9.29609e-06
ZNF841	101.977	-0.599058	0.194031	-3.08744	0.00201888	0.00564655
CNOT7	4695.48	-0.59854	0.115621	-5.17674	2.25801e-07	1.5713e-06
POC5	567.731	-0.598527	0.127477	-4.69518	2.6637e-06	1.49677e-05
SNRPB2	1468.93	-0.598356	0.106254	-5.63139	1.78768e-08	1.52029e-07
JPH1	1323.18	-0.598339	0.0911328	-6.56558	5.18323e-11	6.69046e-10
ZEB2	748.044	-0.598001	0.101217	-5.90809	3.46107e-09	3.31108e-08
MTHFD2	3865.74	-0.597789	0.0907106	-6.59007	4.39617e-11	5.73935e-10
BCL2	148.979	-0.59776	0.176847	-3.3801	0.00072459	0.00228222
TTC8	8493.29	-0.59758	0.0900463	-6.63637	3.21502e-11	4.26479e-10
PRMT3	1436.51	-0.597441	0.104108	-5.73866	9.54278e-09	8.46936e-08
PKN2	1100.63	-0.597359	0.111222	-5.37086	7.83636e-08	5.91289e-07
EIF3E	10588.1	-0.597339	0.112931	-5.28941	1.22714e-07	8.9767e-07
HIST1H3J	2889.11	-0.597029	0.0911674	-6.54872	5.80329e-11	7.44555e-10
ZNF681	272.302	-0.597014	0.131759	-4.5311	5.86784e-06	3.07942e-05
SNX7	184.31	-0.596602	0.164881	-3.61838	0.000296454	0.00103099
KRAS	2252.41	-0.595974	0.104115	-5.72418	1.03937e-08	9.18072e-08
HAUS1	1190.23	-0.595852	0.107936	-5.52044	3.38152e-08	2.72299e-07
TMPO	9697.38	-0.59571	0.0802578	-7.42246	1.14963e-13	2.12704e-12
UGT3A2	73.5653	-0.595424	0.25374	-2.34659	0.0189459	0.0400569
VDAC2	4936.02	-0.595128	0.131792	-4.51567	6.31162e-06	3.29255e-05
TMEM256	278.989	-0.594748	0.166743	-3.56686	0.000361284	0.00123195
PRDX3	2360.08	-0.594545	0.113164	-5.25385	1.48952e-07	1.07531e-06
NR3C1	333.334	-0.594354	0.137614	-4.31899	1.56744e-05	7.42111e-05
MAP3K5	250.131	-0.594156	0.142061	-4.18239	2.88463e-05	0.000128777
LTBP1	403.136	-0.594117	0.118514	-5.01304	5.35762e-07	3.48503e-06
RRM1	7346.14	-0.593968	0.0869713	-6.82947	8.5231e-12	1.2366e-10
CSNK1G3	3669.34	-0.593921	0.0975658	-6.08738	1.14771e-09	1.19075e-08
LEPR	165.343	-0.593792	0.160271	-3.70493	0.000211453	0.000765673
NUP155	7671.21	-0.593495	0.0815921	-7.27392	3.49196e-13	6.13239e-12
SAAL1	1132.14	-0.593403	0.0955124	-6.21284	5.20359e-10	5.71395e-09
GTF2A2	1677.46	-0.593386	0.1116	-5.31709	1.05443e-07	7.78609e-07
ADH5	5739.42	-0.593378	0.0991911	-5.98217	2.20183e-09	2.16783e-08
NOP58	4243.47	-0.593198	0.0933916	-6.35173	2.12911e-10	2.4868e-09
SEPTIN15	1700.79	-0.592374	0.123768	-4.78617	1.69996e-06	9.9317e-06
CELF2	484.635	-0.592373	0.115382	-5.13403	2.83603e-07	1.94349e-06
TRNT1	1027.01	-0.592134	0.110324	-5.3672	7.99679e-08	6.02171e-07
CWC15	462.543	-0.591936	0.146939	-4.02844	5.61482e-05	0.000235582
ERCC8	742.865	-0.591809	0.129808	-4.5591	5.13728e-06	2.73173e-05
NUP160	5341.89	-0.591754	0.101207	-5.84699	5.00543e-09	4.66535e-08
EIF2S2	7202.88	-0.591697	0.0926166	-6.38867	1.67332e-10	1.98249e-09
ZFP62	1349.92	-0.591157	0.101026	-5.85155	4.87024e-09	4.54219e-08
SHCBP1	711.474	-0.591092	0.130511	-4.52906	5.92454e-06	3.1048e-05
RNF138	1582.41	-0.591036	0.131515	-4.49406	6.98772e-06	3.60382e-05
EEF2K	1401.52	-0.59086	0.0883987	-6.68404	2.32437e-11	3.14223e-10
DUT	2096.22	-0.590398	0.10241	-5.76505	8.16351e-09	7.36849e-08
ZNF121	3290.01	-0.59009	0.0866362	-6.81113	9.68377e-12	1.38738e-10
ATR	2120.86	-0.589503	0.102281	-5.76354	8.23694e-09	7.42574e-08
MMADHC	2509.18	-0.588977	0.131107	-4.49235	7.0441e-06	3.63131e-05
GAR1	450.489	-0.588843	0.132173	-4.45508	8.38605e-06	4.25809e-05
ZNF93	329.176	-0.588653	0.126258	-4.66228	3.12721e-06	1.73491e-05
DPY30	1353.27	-0.588596	0.108828	-5.40849	6.35591e-08	4.8625e-07
POLQ	1315	-0.587843	0.0953864	-6.16275	7.14921e-10	7.67455e-09
DOCK5	1463.58	-0.58697	0.0885143	-6.63136	3.326e-11	4.40806e-10
SGOL1	756.926	-0.586935	0.104051	-5.64084	1.69226e-08	1.44411e-07
SLC16A1	6908.84	-0.586783	0.0926036	-6.3365	2.35044e-10	2.72604e-09
MYO19	66.6714	-0.586613	0.235489	-2.49105	0.0127367	0.0284298
CHCHD1	620.559	-0.586205	0.155187	-3.77741	0.000158465	0.000593046
ADORA2B	152.3	-0.586124	0.165795	-3.53524	0.00040741	0.00137347
EID1	1912.61	-0.58537	0.150642	-3.88583	0.000101981	0.000399666
NAF1	887.872	-0.585048	0.104148	-5.61746	1.93786e-08	1.63398e-07
HIST1H2AE	10123.3	-0.584924	0.0880096	-6.64614	3.00881e-11	4.03134e-10
DHFR	6015.25	-0.584809	0.0833654	-7.01501	2.29926e-12	3.56578e-11
HIST1H4B	3898.8	-0.584683	0.0951148	-6.14713	7.88987e-10	8.42096e-09
SLC25A33	925.614	-0.584456	0.10852	-5.38569	7.21675e-08	5.46758e-07
SEMA5A	285.514	-0.584409	0.147518	-3.96162	7.44427e-05	0.000303761
WNT10A	209.303	-0.58424	0.150166	-3.89063	9.99858e-05	0.000392157
DCP2	5189.84	-0.584129	0.119503	-4.88801	1.01863e-06	6.21764e-06
CCT6A	13223.1	-0.584057	0.0992005	-5.88764	3.91752e-09	3.70717e-08
RLIM	5313.82	-0.583497	0.0988432	-5.90326	3.56385e-09	3.40065e-08
SRSF2	5791.06	-0.583229	0.118576	-4.91861	8.71589e-07	5.40225e-06
LRRIQ1	82.3222	-0.582656	0.216791	-2.68764	0.00719595	0.0172103
PRC1	5998.8	-0.582539	0.0812597	-7.16885	7.56289e-13	1.26534e-11
TIGD4	64.2816	-0.582225	0.247049	-2.35672	0.0184373	0.0391206
SKP2	8980.39	-0.581894	0.0765934	-7.59718	3.02644e-14	6.05165e-13
SKP1	4229.16	-0.581388	0.1068	-5.44369	5.21881e-08	4.07226e-07
UTP18	4541.15	-0.581332	0.1037	-5.60591	2.07159e-08	1.73983e-07
NPM1	51485.2	-0.58128	0.0901166	-6.45031	1.11618e-10	1.35816e-09
STMN1	47524.2	-0.580413	0.0842934	-6.88563	5.75327e-12	8.49665e-11
POLH	1299.01	-0.580345	0.0848438	-6.84016	7.91029e-12	1.15672e-10
BRIP1	3536.89	-0.580265	0.0906629	-6.40025	1.55122e-10	1.84667e-09
KCNH7	1134.41	-0.580243	0.0986674	-5.8808	4.0829e-09	3.8563e-08
BZW1	5466.52	-0.579766	0.10571	-5.48447	4.14704e-08	3.29127e-07
TSEN15	817.83	-0.579509	0.129891	-4.46152	8.13808e-06	4.14351e-05
CDC14A	359.249	-0.579177	0.141107	-4.10452	4.05158e-05	0.000175034
LBR	4597.59	-0.579157	0.104515	-5.54139	3.00079e-08	2.44289e-07
GOLT1B	850.004	-0.579115	0.124816	-4.63974	3.48851e-06	1.91533e-05
KRR1	1152.58	-0.578935	0.130321	-4.44237	8.89723e-06	4.49002e-05
HMGB1	18410.9	-0.578896	0.0929488	-6.22811	4.72087e-10	5.21472e-09
SCLT1	806.838	-0.578881	0.116692	-4.96078	7.02122e-07	4.45027e-06
PDCD10	1288.13	-0.578651	0.116143	-4.98223	6.28564e-07	4.02178e-06
ST3GAL1	364.224	-0.578439	0.125893	-4.59468	4.33411e-06	2.33812e-05
XPO1	14182.4	-0.578364	0.0972753	-5.94564	2.75387e-09	2.67894e-08
DEPDC4	92.8585	-0.578306	0.214223	-2.69955	0.00694326	0.0166973
WBP5	214.506	-0.578223	0.176967	-3.2674	0.00108539	0.00325244
KCTD6	550.258	-0.577847	0.130972	-4.412	1.02422e-05	5.08756e-05
ALDOC	966.837	-0.577668	0.0974787	-5.92609	3.10225e-09	2.98603e-08
SUCLG2	326.944	-0.577652	0.13549	-4.26343	2.01313e-05	9.29143e-05
LIAS	380.966	-0.577459	0.129593	-4.45594	8.35274e-06	4.24262e-05
FOXN4	211.215	-0.577318	0.164794	-3.50327	0.00045959	0.00152789
LIMA1	2650.55	-0.577277	0.0812193	-7.10763	1.18049e-12	1.90429e-11
TMED2	4872.09	-0.577268	0.113662	-5.07883	3.79773e-07	2.53928e-06
C1orf27	972.186	-0.577233	0.112844	-5.11533	3.1319e-07	2.1315e-06
NARG2	2956.25	-0.577091	0.0989389	-5.8328	5.45042e-09	5.04843e-08
ABHD13	613.193	-0.576956	0.148983	-3.87263	0.000107666	0.000419292
CENPJ	1952.8	-0.576846	0.0909122	-6.34509	2.22291e-10	2.58822e-09
HEATR1	5625.53	-0.576782	0.0937954	-6.14936	7.77969e-10	8.3213e-09
DGKH	1496.4	-0.576669	0.104017	-5.54397	2.95686e-08	2.40977e-07
ABCA5	2531.4	-0.575677	0.118251	-4.86826	1.12584e-06	6.79669e-06
SLC38A6	246.067	-0.575382	0.150955	-3.81161	0.000138063	0.000524069
S1PR3	95.7184	-0.575324	0.199286	-2.88692	0.00389028	0.0100238
C1orf112	591.06	-0.575262	0.121559	-4.73237	2.21915e-06	1.26807e-05
RNASEH2B	2353.25	-0.574909	0.0947502	-6.06763	1.29812e-09	1.32917e-08
GCC2	1967	-0.57479	0.0947998	-6.0632	1.33439e-09	1.36161e-08
ASCL1	3662.34	-0.574737	0.0774039	-7.42517	1.12632e-13	2.08651e-12
SSBP1	2923.29	-0.574236	0.120289	-4.7738	1.80786e-06	1.05084e-05
LSM3	1624.05	-0.573961	0.117036	-4.90414	9.38391e-07	5.77295e-06
CNNM1	663.303	-0.573712	0.108694	-5.27824	1.30428e-07	9.50818e-07
PGGT1B	763.074	-0.573681	0.128307	-4.47114	7.78028e-06	3.97906e-05
SDC1	1454.96	-0.573601	0.11108	-5.16387	2.41898e-07	1.67703e-06
FKTN	898.922	-0.573333	0.113642	-5.04506	4.53369e-07	2.99099e-06
WDR36	3547.29	-0.573005	0.109084	-5.25287	1.49751e-07	1.08055e-06
SMIM15	1452.08	-0.57297	0.127452	-4.49556	6.93868e-06	3.58567e-05
MPHOSPH6	769.447	-0.572953	0.134583	-4.25724	2.06963e-05	9.51673e-05
AC011043.1	463.327	-0.572899	0.135699	-4.22185	2.42304e-05	0.00010972
KIAA1731	2558.88	-0.572762	0.0964005	-5.94149	2.82451e-09	2.74273e-08
ANKRD9	378.644	-0.5727	0.124349	-4.60559	4.11299e-06	2.22449e-05
TRIP13	2287.49	-0.572409	0.0829964	-6.8968	5.31888e-12	7.93399e-11
AP1S2	1329.95	-0.572066	0.119434	-4.78981	1.66941e-06	9.77243e-06
SSB	3979.92	-0.571789	0.0968167	-5.90589	3.50754e-09	3.35338e-08
PON2	297.185	-0.571554	0.134677	-4.24388	2.1969e-05	0.00010046
GPR158	321.503	-0.571525	0.130501	-4.37947	1.18966e-05	5.80263e-05
ADAMTS20	765.53	-0.571242	0.11268	-5.06959	3.98671e-07	2.65608e-06
AKNAD1	859.119	-0.571214	0.110755	-5.15747	2.50312e-07	1.73132e-06
MTMR6	1444.31	-0.571171	0.10939	-5.22144	1.7754e-07	1.25966e-06
FAM96A	1235.27	-0.57117	0.119923	-4.76282	1.90909e-06	1.10535e-05
HSD17B6	110.812	-0.570886	0.196666	-2.90282	0.0036982	0.00957883
OSTC	1719.8	-0.570596	0.131827	-4.32838	1.5021e-05	7.15049e-05
ESCO1	1236.4	-0.57059	0.103519	-5.51194	3.54907e-08	2.84865e-07
SMIM19	371.123	-0.570484	0.138951	-4.10566	4.03166e-05	0.000174316
SIMC1	417.442	-0.570291	0.114571	-4.97761	6.43754e-07	4.11543e-06
CENPC	1161.11	-0.570155	0.110363	-5.16619	2.3891e-07	1.65787e-06
MTF2	1602.46	-0.570064	0.102378	-5.56821	2.57373e-08	2.11727e-07
ZBTB11	1291.39	-0.569975	0.115629	-4.92936	8.24983e-07	5.13911e-06
IARS	14431.4	-0.569794	0.0806842	-7.06203	1.64091e-12	2.58526e-11
RPL34	9308.71	-0.569754	0.11627	-4.90027	9.57072e-07	5.87086e-06
KIAA0408	109.129	-0.569457	0.201998	-2.81913	0.00481544	0.0120931
WNT6	274.534	-0.56914	0.156607	-3.6342	0.000278841	0.000977522
THAP9	458.608	-0.56884	0.138071	-4.1199	3.79041e-05	0.000164902
DCLRE1A	549.993	-0.568713	0.12582	-4.52007	6.182e-06	3.2306e-05
PPP2R5A	612.733	-0.568327	0.112084	-5.07053	3.96707e-07	2.64537e-06
MITD1	320.468	-0.568281	0.128402	-4.42579	9.609e-06	4.80838e-05
SRSF10	631.889	-0.568089	0.109538	-5.18621	2.1462e-07	1.50123e-06
METTL21A	593.006	-0.568025	0.122539	-4.63546	3.56151e-06	1.94865e-05
CHAT	3016.18	-0.567961	0.0879456	-6.4581	1.06027e-10	1.29864e-09
MAN2A1	1765.12	-0.56793	0.0933016	-6.08704	1.1502e-09	1.1925e-08
TDP1	1333.6	-0.56778	0.0858597	-6.61288	3.76909e-11	4.96871e-10
IDH1	2885.2	-0.567516	0.0921456	-6.15891	7.32475e-10	7.85e-09
ADD3	710.065	-0.567255	0.125707	-4.51252	6.40625e-06	3.33904e-05
UBE2D1	794.976	-0.567026	0.131739	-4.30417	1.67612e-05	7.87794e-05
HIST1H2BK	11236.7	-0.566662	0.0898733	-6.30513	2.87959e-10	3.28587e-09
PUS7L	1419.55	-0.566218	0.108703	-5.20884	1.90024e-07	1.33991e-06
CMTM8	183.928	-0.566175	0.153707	-3.68347	0.000230082	0.000825084
ETAA1	1492.68	-0.565666	0.104488	-5.41372	6.17293e-08	4.74049e-07
TXNDC17	619.511	-0.565656	0.13853	-4.08328	4.44049e-05	0.000190012
FUT10	324.777	-0.565242	0.132884	-4.25363	2.10332e-05	9.65968e-05
SOCS4	2824.74	-0.565025	0.103197	-5.4752	4.37029e-08	3.44819e-07
LARS	8893.61	-0.564916	0.0955569	-5.91183	3.3833e-09	3.24295e-08
FAM132B	238.032	-0.564641	0.154226	-3.66113	0.000251101	0.00089032
OLFM3	97.7249	-0.564064	0.199133	-2.83261	0.00461703	0.0116619
TRDMT1	485.539	-0.563996	0.127996	-4.40634	1.0513e-05	5.2081e-05
CD46	3278.08	-0.563674	0.101979	-5.52735	3.25097e-08	2.62641e-07
CDC37L1	635.084	-0.56314	0.127366	-4.42143	9.80486e-06	4.89814e-05
CKAP2	5879.53	-0.562511	0.0864933	-6.50352	7.84607e-11	9.82047e-10
RFC5	1807.65	-0.562282	0.0889756	-6.31951	2.62398e-10	3.01039e-09
BNIP3	1037.83	-0.56208	0.0892951	-6.29464	3.08116e-10	3.50243e-09
RIF1	10752.7	-0.561824	0.0919345	-6.11114	9.8925e-10	1.03941e-08
AMD1	3770.4	-0.561815	0.114836	-4.89234	9.96453e-07	6.0923e-06
GTF3C3	2678.75	-0.561634	0.101471	-5.53494	3.1133e-08	2.53033e-07
BVES	1266.26	-0.561324	0.0861348	-6.51681	7.18205e-11	9.03503e-10
CASP6	137.572	-0.560937	0.192079	-2.92034	0.00349649	0.00910879
HSPD1	30337.2	-0.560928	0.104119	-5.38739	7.1488e-08	5.42163e-07
NUS1	2467.68	-0.560579	0.120208	-4.66341	3.1101e-06	1.72648e-05
NBEA	9732	-0.560478	0.0960519	-5.83515	5.37412e-09	4.99021e-08
CNBP	12420.1	-0.560411	0.0978187	-5.72907	1.0098e-08	8.9461e-08
ERGIC2	1154.61	-0.560239	0.128997	-4.34303	1.40533e-05	6.73082e-05
PINX1	533.428	-0.560068	0.109521	-5.11379	3.15765e-07	2.14411e-06
CHN1	2563.45	-0.559758	0.0864495	-6.47498	9.4827e-11	1.17014e-09
CBX3	12943	-0.559571	0.116773	-4.79196	1.65162e-06	9.67589e-06
LOX	5083.66	-0.559548	0.0860988	-6.4989	8.09071e-11	1.01096e-09
PHGDH	2851.09	-0.559487	0.0925875	-6.0428	1.51462e-09	1.52665e-08
ELOVL7	97.7615	-0.559462	0.205319	-2.72484	0.00643318	0.0155867
MKI67IP	1485	-0.559354	0.111565	-5.0137	5.33937e-07	3.47621e-06
TMEM64	3174.48	-0.558875	0.105951	-5.27482	1.32889e-07	9.66391e-07
HLF	197.572	-0.557876	0.154165	-3.6187	0.000296083	0.00102995
PPP2R1B	2248.67	-0.557713	0.0910271	-6.12689	8.96107e-10	9.50961e-09
HINT1	5025.91	-0.557552	0.118378	-4.70993	2.47805e-06	1.40146e-05
UBA5	1378.84	-0.557476	0.138172	-4.03466	5.46808e-05	0.000229814
SLCO4A1	1094.15	-0.557427	0.100844	-5.5276	3.24635e-08	2.62411e-07
TATDN1	914.906	-0.557214	0.118589	-4.69868	2.61847e-06	1.47414e-05
GLUD1	1965.71	-0.55718	0.100869	-5.52379	3.3177e-08	2.67596e-07
RGMA	418.481	-0.55688	0.132947	-4.18874	2.80511e-05	0.000125491
CPSF3	4225.62	-0.556728	0.0912049	-6.10414	1.03356e-09	1.08214e-08
TCP1	6838.47	-0.556678	0.0888641	-6.26438	3.74308e-10	4.19073e-09
RTN4IP1	466.603	-0.556645	0.13038	-4.2694	1.96001e-05	9.06876e-05
ATL2	1818.57	-0.556373	0.12203	-4.55932	5.13195e-06	2.72987e-05
MOB4	800.599	-0.556133	0.159876	-3.47854	0.000504156	0.00165824
ELOVL5	4472.21	-0.556057	0.0938432	-5.92539	3.11563e-09	2.99604e-08
PSMA3	3187.19	-0.555638	0.109516	-5.07357	3.9043e-07	2.60585e-06
AKNA	631.231	-0.555345	0.108604	-5.11348	3.1627e-07	2.14656e-06
CHRNA9	658.69	-0.555125	0.107345	-5.17139	2.32356e-07	1.61465e-06
APOO	455.352	-0.555086	0.131547	-4.21968	2.44653e-05	0.000110682
FAM60A	6997.51	-0.555032	0.0951311	-5.83439	5.39879e-09	5.00998e-08
SEMA6A	1639.24	-0.554923	0.0832187	-6.66825	2.58878e-11	3.49016e-10
RUNX1T1	2878.22	-0.55482	0.0785796	-7.06061	1.65778e-12	2.60907e-11
TWF1	1124.48	-0.554657	0.122004	-4.54623	5.46155e-06	2.88352e-05
LYRM1	594.698	-0.553962	0.113561	-4.87811	1.07107e-06	6.50569e-06
ZNF286A	1197.81	-0.553309	0.10291	-5.37662	7.58976e-08	5.73556e-07
SMN2	616.536	-0.553004	0.133346	-4.14713	3.36666e-05	0.000148115
AK5	153.657	-0.55267	0.164773	-3.35413	0.000796136	0.00247867
CDYL	553.728	-0.552668	0.125174	-4.41519	1.00921e-05	5.02137e-05
FASTKD1	1321.76	-0.552657	0.125721	-4.3959	1.10315e-05	5.42337e-05
PWP1	2354.97	-0.552652	0.089098	-6.20274	5.54872e-10	6.06482e-09
GART	6867.53	-0.552593	0.0780396	-7.08093	1.4319e-12	2.27527e-11
UBA3	1164.9	-0.552538	0.108134	-5.10977	3.2255e-07	2.18619e-06
SEH1L	4986.96	-0.5524	0.0937869	-5.88995	3.8632e-09	3.6581e-08
DOCK10	396.094	-0.552338	0.12731	-4.33851	1.43453e-05	6.8618e-05
PAK1IP1	1421.85	-0.55221	0.106521	-5.18404	2.17136e-07	1.51668e-06
SCOC	1424.88	-0.551845	0.151049	-3.65343	0.000258761	0.000914726
ARPC3	2281.13	-0.551796	0.1221	-4.51922	6.20675e-06	3.24125e-05
FIGN	4995.29	-0.551775	0.0930725	-5.92844	3.05829e-09	2.95237e-08
ZNF354A	647.99	-0.551762	0.110955	-4.97284	6.59801e-07	4.20355e-06
USP46	3239.62	-0.551263	0.102092	-5.39966	6.67674e-08	5.0896e-07
MCEE	160.667	-0.551209	0.162955	-3.38259	0.00071806	0.00226405
PHF1	103.139	-0.550829	0.207211	-2.6583	0.00785364	0.0185828
UAP1	1793.73	-0.550729	0.102832	-5.35561	8.52689e-08	6.39818e-07
LGR4	1572.07	-0.550699	0.100315	-5.48967	4.02675e-08	3.20093e-07
HMOX1	150.64	-0.550538	0.190469	-2.89044	0.00384703	0.00992624
SMC2	3909.65	-0.550428	0.103214	-5.33289	9.66595e-08	7.19114e-07
FAM83D	2346.02	-0.550339	0.0811271	-6.78366	1.17166e-11	1.66259e-10
DNAH14	1476.28	-0.550292	0.132885	-4.14113	3.45606e-05	0.000151644
RPS21	14313.1	-0.550247	0.123078	-4.47073	7.7952e-06	3.98532e-05
UTP11L	4613.42	-0.550189	0.0926842	-5.93617	2.91763e-09	2.82392e-08
FAM216A	1366.39	-0.550052	0.0877153	-6.27088	3.59007e-10	4.03768e-09
MRPS30	2962.47	-0.549501	0.0880696	-6.23939	4.39274e-10	4.87765e-09
CCNA2	4586.56	-0.549433	0.0784562	-7.00305	2.50441e-12	3.85975e-11
FANCL	976.407	-0.548765	0.134138	-4.09105	4.29422e-05	0.000184337
HIST1H2BL	5108.04	-0.548649	0.0910773	-6.02399	1.70167e-09	1.70248e-08
HIST1H2AB	1701.11	-0.548459	0.0902843	-6.0748	1.24144e-09	1.27552e-08
ORC5	1166.22	-0.548132	0.103522	-5.29483	1.19126e-07	8.7357e-07
KCNIP4	166.32	-0.548045	0.167156	-3.27865	0.00104304	0.00314584
CCT8	12700.6	-0.547945	0.107542	-5.09517	3.48428e-07	2.3466e-06
SOX9	117.771	-0.547473	0.206005	-2.65757	0.00787051	0.0186198
HAUS4	350.802	-0.547285	0.142654	-3.83645	0.000124828	0.000477121
MAGOHB	584.915	-0.5472	0.119538	-4.57762	4.70306e-06	2.52069e-05
PM20D2	1687.11	-0.547018	0.0864528	-6.32736	2.49389e-10	2.87445e-09
AUNIP	753.678	-0.546531	0.108213	-5.05051	4.40627e-07	2.91469e-06
ANXA2	3071.68	-0.546525	0.0833364	-6.55806	5.45134e-11	7.01825e-10
PSMC6	2249.87	-0.546493	0.118592	-4.60818	4.06217e-06	2.20021e-05
FDPS	2307.12	-0.546457	0.0816425	-6.69329	2.18214e-11	2.96615e-10
TFAM	2753.78	-0.546197	0.11785	-4.63468	3.57497e-06	1.95485e-05
KIAA1551	1939.07	-0.54563	0.0983075	-5.55024	2.85283e-08	2.3301e-07
NDUFAF5	348.184	-0.545482	0.135758	-4.01804	5.86854e-05	0.000244638
SKIV2L2	4665.77	-0.545311	0.107641	-5.06601	4.06239e-07	2.7021e-06
KIAA0586	2002.38	-0.545183	0.0879936	-6.19571	5.8024e-10	6.31547e-09
COPS2	3736.03	-0.544955	0.111791	-4.87478	1.08928e-06	6.6028e-06
SNRPD1	2575.7	-0.544651	0.135592	-4.01682	5.89877e-05	0.000245691
ASIC4	579.623	-0.5446	0.142658	-3.81753	0.000134797	0.000512456
POLK	833.083	-0.544258	0.113025	-4.81539	1.46915e-06	8.66501e-06
RBL1	665.923	-0.543629	0.110539	-4.91797	8.74467e-07	5.41357e-06
AIMP1	1481.6	-0.543527	0.132048	-4.11612	3.85301e-05	0.000167429
UTP23	865.9	-0.543465	0.112856	-4.81557	1.46779e-06	8.66045e-06
NAA25	3127.74	-0.54339	0.0965931	-5.62556	1.84906e-08	1.56443e-07
RAB7L1	963.201	-0.543334	0.0949787	-5.72059	1.06157e-08	9.37125e-08
RRAGD	825.438	-0.543307	0.104717	-5.18832	2.12201e-07	1.4857e-06
DARS	2547.52	-0.542744	0.108298	-5.01157	5.3988e-07	3.50875e-06
MRPS28	330.599	-0.542691	0.192676	-2.8166	0.00485342	0.0121823
OXSM	325.297	-0.542488	0.147509	-3.67765	0.000235389	0.000841679
SQLE	5633.81	-0.542152	0.0810467	-6.68938	2.24119e-11	3.04086e-10
TAF5	441.279	-0.542109	0.119645	-4.53098	5.87119e-06	3.08009e-05
CASP7	139.741	-0.541567	0.172698	-3.13591	0.00171321	0.00487653
VPS29	1202.29	-0.541466	0.115454	-4.68988	2.73366e-06	1.53376e-05
TUBA1B	15034.8	-0.541235	0.0734476	-7.369	1.71916e-13	3.12626e-12
FBXO5	1134.42	-0.541165	0.0988361	-5.47537	4.36597e-08	3.44661e-07
MCMBP	2160.39	-0.541131	0.0928639	-5.82714	5.6386e-09	5.21299e-08
CDC123	2571.81	-0.540636	0.0898937	-6.01417	1.80815e-09	1.80293e-08
DPH5	252.673	-0.540472	0.17975	-3.00679	0.00264022	0.00711901
SMCO4	356.388	-0.54032	0.122977	-4.39367	1.11452e-05	5.47204e-05
FADS1	14071.5	-0.540186	0.0692604	-7.79935	6.22265e-15	1.37574e-13
MRPL3	4512.25	-0.54018	0.094509	-5.71565	1.09287e-08	9.60908e-08
ZFP69B	536.607	-0.540158	0.110354	-4.89478	9.84143e-07	6.02696e-06
HIST1H1E	25413.7	-0.540054	0.08875	-6.08511	1.16412e-09	1.20357e-08
ARG2	405.726	-0.539945	0.113547	-4.75525	1.98204e-06	1.14358e-05
SWAP70	1311.6	-0.539904	0.0897908	-6.01291	1.82221e-09	1.81573e-08
LRRCC1	411.988	-0.539789	0.142659	-3.78376	0.000154474	0.000579259
IFT74	460.545	-0.539419	0.129955	-4.15083	3.31274e-05	0.000146046
MSH6	8291.59	-0.538699	0.0859419	-6.26818	3.65297e-10	4.09601e-09
PHOSPHO2	85.9547	-0.53844	0.218019	-2.46969	0.0135228	0.0298971
TRIT1	1176.01	-0.538365	0.0957991	-5.61972	1.91262e-08	1.61453e-07
SEC23A	2845.96	-0.538032	0.110323	-4.8769	1.07768e-06	6.54317e-06
C8orf76	121.291	-0.537919	0.213372	-2.52104	0.0117008	0.0263713
PPT1	2778.93	-0.537817	0.0940684	-5.7173	1.0823e-08	9.53722e-08
ONECUT2	3499.36	-0.53741	0.0803568	-6.6878	2.26547e-11	3.06819e-10
ZNF682	299.248	-0.537157	0.150724	-3.56384	0.000365466	0.00124421
PAICS	21074.8	-0.537157	0.0776028	-6.92187	4.45713e-12	6.68209e-11
SNX6	1962.95	-0.537109	0.114452	-4.69287	2.69399e-06	1.51322e-05
GNL3	3599.13	-0.536736	0.0822664	-6.52436	6.82923e-11	8.63505e-10
INSRR	345.886	-0.53616	0.142604	-3.75977	0.000170069	0.000633104
PPP1CC	7670.56	-0.535759	0.110417	-4.85213	1.22144e-06	7.30847e-06
CRLS1	490.077	-0.535444	0.132565	-4.03909	5.36581e-05	0.000225963
RP11-849H4.2	169.148	-0.535148	0.16632	-3.21758	0.00129278	0.00377939
PCNP	2728.93	-0.535061	0.100825	-5.30685	1.11536e-07	8.21562e-07
MREG	282.117	-0.5345	0.142494	-3.75103	0.000176111	0.000651838
DNTTIP2	1842.58	-0.534378	0.0874467	-6.1109	9.9072e-10	1.03966e-08
WDR76	1837.52	-0.533796	0.0817935	-6.52615	6.74829e-11	8.53997e-10
ZNF354B	353.212	-0.533648	0.126515	-4.21805	2.46423e-05	0.000111309
ZNF845	262.847	-0.533321	0.14789	-3.60619	0.000310722	0.00107633
AURKB	4083.47	-0.532425	0.0791029	-6.73079	1.68747e-11	2.33433e-10
PDCD5	2246.31	-0.532201	0.106215	-5.01061	5.4258e-07	3.52475e-06
BICC1	334.632	-0.531751	0.126519	-4.20292	2.63498e-05	0.000118486
NUDT7	134.599	-0.531742	0.171906	-3.09322	0.00197999	0.00554508
STOM	631.432	-0.531496	0.110064	-4.82898	1.37235e-06	8.15562e-06
CMBL	162.4	-0.531458	0.162576	-3.26898	0.00107936	0.0032357
FAM162A	725.242	-0.53143	0.104487	-5.08606	3.65571e-07	2.4524e-06
NIPA2	1319.3	-0.531403	0.0969111	-5.48341	4.17204e-08	3.30581e-07
INTS10	2720.94	-0.531364	0.0933542	-5.69192	1.2562e-08	1.09399e-07
ETFA	2877.95	-0.531128	0.103009	-5.15612	2.52114e-07	1.74055e-06
HIST1H2BC	8355.47	-0.531032	0.0786519	-6.75168	1.46144e-11	2.04308e-10
DCAF17	893.568	-0.530935	0.115077	-4.61374	3.95489e-06	2.14758e-05
SCO1	1062.57	-0.530433	0.101403	-5.23092	1.68666e-07	1.20128e-06
FARSB	4459.52	-0.5294	0.093144	-5.68368	1.3183e-08	1.14471e-07
EED	691.461	-0.529297	0.136417	-3.88	0.000104458	0.000408297
TMEM194A	2702.55	-0.529182	0.101935	-5.19137	2.08753e-07	1.4649e-06
PTPRU	3232.64	-0.528994	0.105521	-5.01315	5.35475e-07	3.48469e-06
MRC2	1575.41	-0.52896	0.108688	-4.86677	1.13434e-06	6.84243e-06
PLSCR1	1185.74	-0.528937	0.105886	-4.99535	5.87286e-07	3.77229e-06
CRISPLD1	467.655	-0.528911	0.143913	-3.67521	0.000237656	0.000848561
AMPD3	205.013	-0.528881	0.15008	-3.52399	0.000425107	0.00142357
PSMD7	2866.15	-0.528478	0.102101	-5.17604	2.2664e-07	1.5764e-06
ELMO1	329.595	-0.528477	0.123066	-4.29426	1.75274e-05	8.19656e-05
KIF16B	318.071	-0.528124	0.134541	-3.92537	8.65981e-05	0.000346229
ANAPC10	418.554	-0.528072	0.145944	-3.61832	0.000296521	0.00103099
CLGN	492.834	-0.527796	0.131855	-4.00285	6.25845e-05	0.000259002
L2HGDH	585.945	-0.527433	0.104113	-5.06598	4.06306e-07	2.7021e-06
C14orf119	719.531	-0.527163	0.11598	-4.54528	5.48617e-06	2.89549e-05
AP1S3	188.554	-0.527049	0.161365	-3.2662	0.00109003	0.00326503
GLIPR1	163.772	-0.526952	0.159934	-3.29482	0.000984861	0.0029898
GK5	478.15	-0.526807	0.122179	-4.31176	1.61957e-05	7.63389e-05
ESD	3411.18	-0.526773	0.113244	-4.65167	3.29263e-06	1.81837e-05
BRCA1	6194.7	-0.526479	0.0792798	-6.64077	3.1205e-11	4.15796e-10
DHCR7	5086.5	-0.526321	0.0949254	-5.54458	2.94666e-08	2.4041e-07
MPHOSPH9	4902.85	-0.526278	0.0829989	-6.34078	2.28598e-10	2.6575e-09
CCDC41	849.732	-0.526216	0.11028	-4.77164	1.82729e-06	1.06171e-05
SOX18	97.2626	-0.52599	0.200602	-2.62206	0.00874009	0.0204201
ATG5	873.238	-0.525926	0.111632	-4.71126	2.46192e-06	1.39393e-05
SLMO2	5367.82	-0.525826	0.0955564	-5.50278	3.73849e-08	2.98939e-07
GINM1	449.267	-0.525809	0.121518	-4.327	1.51154e-05	7.18392e-05
MAPK13	90.6742	-0.525804	0.205584	-2.55761	0.0105396	0.0240717
PGM2	819.015	-0.525403	0.117644	-4.46603	7.96826e-06	4.064e-05
ORC2	1995.49	-0.524931	0.0905117	-5.7996	6.64746e-09	6.07626e-08
TIMP3	579.777	-0.524754	0.117727	-4.45737	8.29701e-06	4.21864e-05
HES6	3039.26	-0.524365	0.113211	-4.63175	3.62587e-06	1.9805e-05
TRIM37	7188.45	-0.52419	0.0922919	-5.67969	1.34939e-08	1.16693e-07
ZDHHC6	651.337	-0.52396	0.119547	-4.38286	1.1713e-05	5.72433e-05
FAM35A	827.015	-0.523883	0.138875	-3.77233	0.000161732	0.000604337
RPSAP58	256.547	-0.523867	0.178298	-2.93816	0.0033017	0.00867281
RANBP6	1815.53	-0.523556	0.121961	-4.2928	1.7643e-05	8.24483e-05
MTMR10	273.709	-0.523509	0.133292	-3.92752	8.58249e-05	0.000343323
LIN28B	2865.5	-0.523147	0.102551	-5.10134	3.37254e-07	2.27754e-06
NUDT5	3379.52	-0.523006	0.0918042	-5.69698	1.2195e-08	1.06514e-07
SCPEP1	908.475	-0.522844	0.107897	-4.84576	1.2613e-06	7.53788e-06
FAM184A	1911.28	-0.522517	0.0998124	-5.23499	1.64992e-07	1.1785e-06
RBBP7	3674.84	-0.522435	0.0907536	-5.75663	8.58094e-09	7.69944e-08
RAB4A	1413.09	-0.522191	0.10831	-4.82126	1.42655e-06	8.4574e-06
GUF1	3236.87	-0.521962	0.0924875	-5.6436	1.66531e-08	1.42193e-07
APIP	862.019	-0.521811	0.120188	-4.34161	1.41443e-05	6.77005e-05
PSMA2	229.528	-0.521783	0.159217	-3.27719	0.00104847	0.00316029
NEK7	585.49	-0.521562	0.144804	-3.60186	0.000315954	0.00109318
EIF2S1	5162.58	-0.52112	0.0996813	-5.22786	1.7148e-07	1.22016e-06
C3orf52	121.399	-0.52038	0.189418	-2.74726	0.0060095	0.0146871
LURAP1L	91.5677	-0.520234	0.21586	-2.41005	0.0159503	0.0344889
ALG5	873.583	-0.519947	0.1293	-4.02126	5.78868e-05	0.00024192
SPICE1	621.015	-0.519592	0.10781	-4.81953	1.43895e-06	8.52073e-06
PID1	104.789	-0.519242	0.189928	-2.73389	0.00625904	0.0152289
PPIG	2899.36	-0.519103	0.0984515	-5.27268	1.34446e-07	9.76274e-07
DDX55	1939.55	-0.518839	0.0807739	-6.42335	1.33307e-10	1.59979e-09
PANK3	9785.31	-0.518811	0.104729	-4.95385	7.27601e-07	4.59113e-06
RPIA	769.758	-0.518652	0.109748	-4.72584	2.29169e-06	1.30501e-05
SMC4	12894.9	-0.518458	0.0847832	-6.1151	9.64946e-10	1.0182e-08
C9orf41	412.025	-0.518267	0.136833	-3.78758	0.000152123	0.000571307
GABRB2	194.663	-0.517904	0.174301	-2.97132	0.0029652	0.00787804
RCHY1	468.383	-0.517711	0.162727	-3.18146	0.00146534	0.00422811
HSP90AA1	91530.3	-0.517637	0.0937126	-5.52367	3.31997e-08	2.67633e-07
NGLY1	731.3	-0.517597	0.114247	-4.53052	5.88393e-06	3.08569e-05
MRE11A	1187.36	-0.517334	0.115279	-4.48767	7.20067e-06	3.7043e-05
TBCA	2913.82	-0.517251	0.108327	-4.7749	1.79801e-06	1.04552e-05
PFDN4	1938.36	-0.516674	0.110721	-4.66644	3.06467e-06	1.7034e-05
SRP19	371.871	-0.516331	0.155274	-3.32529	0.000883279	0.00271977
CCDC150	607.679	-0.516282	0.118806	-4.34559	1.38902e-05	6.66343e-05
GPR180	306.288	-0.516056	0.1462	-3.5298	0.000415879	0.00139632
CEP192	3061.24	-0.51605	0.0917758	-5.62294	1.87729e-08	1.58561e-07
CTDSPL2	3436.8	-0.515897	0.100231	-5.14707	2.64588e-07	1.82243e-06
TRAM1	999.687	-0.515881	0.118949	-4.33699	1.44448e-05	6.90054e-05
PDP2	1024	-0.515802	0.100562	-5.12917	2.91016e-07	1.98879e-06
GLRX2	232.931	-0.515719	0.153243	-3.36537	0.000764418	0.00238993
MALSU1	766.078	-0.515399	0.124905	-4.12631	3.68627e-05	0.000161032
GNA13	5294.42	-0.515306	0.0999945	-5.15335	2.55875e-07	1.76569e-06
SNRPA1	2645.12	-0.515286	0.0926745	-5.56018	2.69502e-08	2.20849e-07
NARS2	971.206	-0.515103	0.109196	-4.71721	2.391e-06	1.35636e-05
ZNF260	1456.78	-0.514814	0.108461	-4.74655	2.06912e-06	1.18829e-05
PRKD3	2282.92	-0.514667	0.10209	-5.04132	4.62332e-07	3.04606e-06
NBN	4029.06	-0.514439	0.107897	-4.76787	1.86184e-06	1.08095e-05
HHEX	110.831	-0.514081	0.202455	-2.53924	0.0111095	0.0252029
TTC39C	765.974	-0.513421	0.105404	-4.871	1.11033e-06	6.71394e-06
FANCA	2274.8	-0.51342	0.0818784	-6.27052	3.59848e-10	4.04407e-09
WEE1	2207.69	-0.513338	0.0855818	-5.99821	1.99507e-09	1.97342e-08
QSER1	4308.31	-0.513317	0.0905858	-5.66664	1.45624e-08	1.25205e-07
SRPK1	12465.1	-0.513218	0.0907503	-5.65528	1.55592e-08	1.33389e-07
NACC2	227.027	-0.513206	0.15311	-3.35187	0.00080267	0.00249639
SNRPF	1422.36	-0.51302	0.124582	-4.11794	3.82279e-05	0.000166165
NOTCH1	331.581	-0.512762	0.141684	-3.61905	0.000295688	0.00102881
PEX1	2202.68	-0.512655	0.100633	-5.09433	3.49978e-07	2.35597e-06
ZNF221	101.046	-0.512559	0.20633	-2.48418	0.0129852	0.0288804
SLC35G1	277.213	-0.512501	0.141979	-3.6097	0.000306551	0.00106312
PRKDC	61364.3	-0.512454	0.0803959	-6.37412	1.84015e-10	2.16633e-09
KNSTRN	2530.87	-0.512405	0.0815898	-6.28026	3.37997e-10	3.81872e-09
PAPOLA	11124.9	-0.512299	0.0944367	-5.42478	5.80263e-08	4.48075e-07
ORMDL1	1332.26	-0.512275	0.129432	-3.95787	7.56198e-05	0.000307382
BEND4	2995.42	-0.512261	0.0957209	-5.35161	8.7174e-08	6.52466e-07
COLEC12	1771.85	-0.511876	0.0797271	-6.42035	1.35962e-10	1.62903e-09
LARP4	4291.8	-0.511602	0.104376	-4.90154	9.50898e-07	5.84022e-06
PSME4	6890.41	-0.511487	0.0948072	-5.39502	6.8516e-08	5.21487e-07
THAP5	1746.43	-0.511436	0.102314	-4.99868	5.77255e-07	3.71268e-06
ZNF493	406.085	-0.511048	0.136761	-3.73679	0.000186384	0.000685763
SACM1L	1066.9	-0.511024	0.138564	-3.68799	0.000226035	0.000811946
ZCCHC8	1009.49	-0.510655	0.0915601	-5.57727	2.44324e-08	2.02337e-07
HMGN1	7237.67	-0.510626	0.0951265	-5.36786	7.96775e-08	6.00289e-07
PTBP2	539.313	-0.510563	0.127131	-4.01602	5.9188e-05	0.000246387
HAND1	259.851	-0.51047	0.132958	-3.83934	0.000123365	0.000471773
WRB	968.692	-0.510469	0.118285	-4.3156	1.59173e-05	7.51219e-05
SCAMP1	2716.29	-0.51039	0.111632	-4.57206	4.8295e-06	2.58379e-05
LDHB	30731.2	-0.510161	0.109911	-4.6416	3.45723e-06	1.90026e-05
TMEM69	1123.44	-0.509994	0.10295	-4.95381	7.27746e-07	4.59113e-06
EXOSC7	436.211	-0.509592	0.125309	-4.06667	4.76888e-05	0.000202316
URI1	2772.6	-0.509039	0.0983067	-5.17806	2.242e-07	1.56235e-06
RRM2	9042.75	-0.508817	0.0780746	-6.51706	7.16987e-11	9.03381e-10
TAF1D	4600.3	-0.508796	0.103792	-4.90206	9.48377e-07	5.82956e-06
HJURP	2320.83	-0.508625	0.0771025	-6.59674	4.20297e-11	5.50163e-10
SUMO2	12513.3	-0.508587	0.112111	-4.53645	5.72099e-06	3.00767e-05
NFKB2	223.824	-0.508525	0.179442	-2.83392	0.00459807	0.0116199
ZNF230	137.894	-0.508182	0.17832	-2.84983	0.0043742	0.0111337
SIKE1	1966.61	-0.507931	0.117686	-4.316	1.58882e-05	7.50085e-05
TRIAP1	722.877	-0.50782	0.110192	-4.60849	4.05601e-06	2.19767e-05
PDLIM1	1231.1	-0.507797	0.0866208	-5.8623	4.5649e-09	4.28161e-08
MNAT1	787.192	-0.507641	0.118192	-4.29506	1.74647e-05	8.16983e-05
IMPACT	1937.7	-0.507638	0.123668	-4.10486	4.04567e-05	0.00017483
TMX3	1597.63	-0.507365	0.135133	-3.75457	0.00017364	0.000644103
DNAJC2	3058.36	-0.507225	0.0889774	-5.70061	1.19378e-08	1.04391e-07
ZNF559	334.031	-0.506488	0.146648	-3.45378	0.000552786	0.00179435
ALCAM	5591.55	-0.506395	0.0964617	-5.2497	1.52344e-07	1.09713e-06
TUBD1	544.173	-0.506141	0.103732	-4.87931	1.06456e-06	6.47144e-06
TMEM14B	765.234	-0.506136	0.129736	-3.90128	9.56838e-05	0.000377423
TMEM74	206.145	-0.505937	0.148191	-3.41409	0.000639947	0.00203896
ZNF765	255.949	-0.505905	0.152352	-3.32063	0.000898143	0.00275924
ZCCHC10	560.287	-0.505738	0.122707	-4.12152	3.76381e-05	0.000163985
EFCAB11	149.983	-0.505702	0.168805	-2.99577	0.00273751	0.00735732
RPGR	237.314	-0.505428	0.154199	-3.27778	0.00104628	0.00315434
SNTB2	1028.49	-0.505139	0.0967099	-5.22324	1.7582e-07	1.24805e-06
SYNCRIP	9193.33	-0.50511	0.119114	-4.24056	2.22959e-05	0.000101829
NR4A1	411.475	-0.505042	0.145899	-3.46158	0.000537008	0.00175194
SUMO1	3505.69	-0.504912	0.119184	-4.2364	2.27135e-05	0.000103514
CAPZA2	3242.53	-0.50485	0.118962	-4.2438	2.19769e-05	0.000100465
ABCC4	4329	-0.504802	0.0894087	-5.646	1.64222e-08	1.40544e-07
TMEM243	541.464	-0.504686	0.118418	-4.2619	2.02699e-05	9.34956e-05
ZNF43	1371.06	-0.504625	0.0882726	-5.71667	1.08635e-08	9.56719e-08
KIAA0020	3069.09	-0.504622	0.0890808	-5.66477	1.47221e-08	1.26505e-07
PIF1	665.071	-0.504598	0.100468	-5.02248	5.10072e-07	3.33398e-06
MXD3	748.84	-0.504586	0.107673	-4.68629	2.78204e-06	1.55797e-05
CCZ1	567.935	-0.503985	0.114898	-4.38638	1.15253e-05	5.6456e-05
C14orf93	1126.12	-0.503928	0.0886655	-5.68347	1.31987e-08	1.1454e-07
MRPS23	3234.39	-0.503713	0.105038	-4.79553	1.62244e-06	9.50874e-06
FAM98B	1286.37	-0.503678	0.152681	-3.2989	0.000970652	0.00295209
ZFAND1	947.48	-0.503584	0.130411	-3.8615	0.000112691	0.000436504
PSMG1	1801.7	-0.503405	0.0965506	-5.2139	1.84914e-07	1.30698e-06
FHDC1	102.766	-0.503398	0.195316	-2.57736	0.00995592	0.0228864
MSH2	4433.77	-0.503095	0.0938504	-5.36061	8.29425e-08	6.23622e-07
SLC25A17	1145.37	-0.502958	0.125965	-3.99285	6.52833e-05	0.000269122
FBXO45	2172.15	-0.502908	0.104411	-4.81662	1.46007e-06	8.63547e-06
SNAPC3	3008.93	-0.502813	0.0848434	-5.92637	3.09704e-09	2.98396e-08
HNRNPD	11782.4	-0.502408	0.0912754	-5.50431	3.70614e-08	2.96511e-07
TAF1B	964.728	-0.50199	0.12591	-3.98689	6.69438e-05	0.000275203
ASUN	1756.97	-0.501985	0.100229	-5.00836	5.48951e-07	3.55836e-06
CIRH1A	3391.59	-0.501615	0.085118	-5.89317	3.78849e-09	3.59194e-08
MED30	607.851	-0.501536	0.123201	-4.07089	4.68336e-05	0.000199143
DNAJC19	842.104	-0.501398	0.122063	-4.10769	3.9963e-05	0.000173049
DECR1	783.515	-0.501033	0.122534	-4.08894	4.3334e-05	0.000185859
SYTL4	3768.47	-0.500962	0.0772042	-6.4888	8.65231e-11	1.07302e-09
COL11A1	101.327	-0.500739	0.195049	-2.56725	0.0102509	0.0234702
ZNF614	200.619	-0.500457	0.154689	-3.23524	0.00121542	0.0035864
EME1	1481.54	-0.500275	0.0897861	-5.57185	2.52043e-08	2.07918e-07
PHF6	2547.6	-0.499821	0.1137	-4.39597	1.10278e-05	5.42337e-05
PTCD2	577.455	-0.499808	0.117589	-4.25048	2.13312e-05	9.77841e-05
PSMB1	2346.08	-0.499659	0.112824	-4.42867	9.48173e-06	4.75752e-05
ZNF501	110.71	-0.499494	0.207481	-2.40742	0.0160657	0.0347233
MYLIP	315.657	-0.499491	0.122623	-4.07338	4.63355e-05	0.000197251
SCHIP1	292.671	-0.499402	0.126591	-3.945	7.97997e-05	0.000321995
LMO7	389.597	-0.499158	0.117352	-4.25352	2.10432e-05	9.66126e-05
FBXL7	604.739	-0.499108	0.112666	-4.42999	9.42369e-06	4.73159e-05
IDS	282.921	-0.498238	0.209438	-2.37893	0.017363	0.0371276
KLF9	541.807	-0.498235	0.107088	-4.65257	3.27825e-06	1.81194e-05
ZNF813	261.606	-0.498218	0.152347	-3.27029	0.00107436	0.00322264
SMC3	4113.5	-0.498177	0.096216	-5.17769	2.24646e-07	1.56473e-06
SPG20	2152.85	-0.497879	0.100783	-4.94012	7.8074e-07	4.88604e-06
RHBDD1	1187.91	-0.497604	0.0898542	-5.53791	3.06102e-08	2.48919e-07
RARS2	1243.86	-0.496952	0.111209	-4.46862	7.87246e-06	4.02067e-05
CEP135	581.631	-0.496739	0.112235	-4.42588	9.60512e-06	4.80806e-05
WFIKKN2	352.36	-0.496323	0.142255	-3.48895	0.000484916	0.00160133
NMD3	2957.55	-0.496259	0.118493	-4.18808	2.8133e-05	0.000125819
FANCM	1042.43	-0.496061	0.116305	-4.26515	1.99766e-05	9.23147e-05
KIAA0101	1453.85	-0.495955	0.0979671	-5.06247	4.13862e-07	2.75112e-06
FAM133B	975.775	-0.495812	0.10736	-4.61822	3.87051e-06	2.10484e-05
IQCK	275.843	-0.495625	0.141173	-3.51077	0.000446812	0.00148907
C1QL3	195.724	-0.49548	0.148419	-3.33838	0.000842696	0.0026105
CEBPZ	2196.5	-0.495194	0.10735	-4.6129	3.97085e-06	2.15546e-05
PRPF40A	8932.65	-0.495146	0.0912332	-5.42726	5.7226e-08	4.42816e-07
USP28	1328.52	-0.495013	0.0966435	-5.12205	3.02237e-07	2.06073e-06
UBE2K	4785.93	-0.494824	0.117969	-4.19453	2.73435e-05	0.000122658
SPAG5	5220.56	-0.494617	0.0802393	-6.16427	7.08105e-10	7.61789e-09
ERLIN1	808.249	-0.494314	0.109362	-4.51998	6.18453e-06	3.23079e-05
C2orf47	469.255	-0.493606	0.15284	-3.22957	0.00123975	0.00364675
RAD50	3878.67	-0.493174	0.0896958	-5.49829	3.83495e-08	3.05829e-07
USP14	5028.71	-0.492811	0.0975275	-5.05305	4.3482e-07	2.8827e-06
SUZ12	2888.09	-0.492742	0.102651	-4.80016	1.58542e-06	9.30645e-06
SH3BP5	191.334	-0.492565	0.171697	-2.8688	0.00412037	0.01056
WIPI1	376.533	-0.492447	0.116568	-4.22455	2.39418e-05	0.000108511
AC131971.1	99.655	-0.491756	0.200018	-2.45856	0.0139496	0.030708
ST6GALNAC5	1113.21	-0.491655	0.0895396	-5.49092	3.99847e-08	3.18016e-07
UBA2	8651.99	-0.491654	0.0819648	-5.99835	1.99327e-09	1.97296e-08
MRPL35	1607.61	-0.491519	0.0944506	-5.20398	1.95062e-07	1.37348e-06
PECR	429.886	-0.491253	0.117174	-4.1925	2.75897e-05	0.000123613
LYAR	903.714	-0.491073	0.098908	-4.96494	6.87206e-07	4.36317e-06
ACBD7	121.1	-0.491034	0.204574	-2.40027	0.016383	0.0353063
ROR1	384.876	-0.490901	0.128117	-3.83167	0.000127275	0.000485601
C12orf29	916.371	-0.490819	0.134051	-3.66143	0.000250814	0.000889554
KCNK2	1221.73	-0.490551	0.0991172	-4.94921	7.45171e-07	4.68713e-06
DDX21	12550.6	-0.489956	0.0823128	-5.95237	2.64285e-09	2.57982e-08
FJX1	2015.04	-0.489053	0.103002	-4.748	2.05443e-06	1.18076e-05
ZIK1	239.068	-0.488909	0.138817	-3.52196	0.000428367	0.00143371
FRMPD1	470.491	-0.488759	0.11252	-4.34377	1.40056e-05	6.7123e-05
CIT	5606.12	-0.488341	0.0759188	-6.43241	1.25597e-10	1.51583e-09
CAAP1	755.931	-0.488244	0.12354	-3.95212	7.74605e-05	0.000313578
CCDC77	1155.79	-0.488232	0.0981487	-4.97441	6.54482e-07	4.17372e-06
FAM105B	1312.18	-0.487971	0.0956714	-5.10049	3.38783e-07	2.28682e-06
ZNF57	164.892	-0.487839	0.174067	-2.80259	0.00506946	0.0126456
SMC6	2409.17	-0.487784	0.101563	-4.80277	1.56484e-06	9.20015e-06
NAA20	573.45	-0.487621	0.12582	-3.87553	0.000106394	0.000414879
INTS2	3674.49	-0.487551	0.10682	-4.56421	5.0139e-06	2.6757e-05
DPY19L1	615.59	-0.487424	0.121009	-4.02798	5.62573e-05	0.00023584
MCC	10146.6	-0.487257	0.0722558	-6.74351	1.54609e-11	2.14876e-10
ZNF706	1575.83	-0.486656	0.0977709	-4.97751	6.44066e-07	4.11565e-06
PRIMPOL	562.137	-0.486456	0.131491	-3.69954	0.000215992	0.000779448
FANCD2	3889.71	-0.486347	0.0821797	-5.91809	3.25697e-09	3.12589e-08
NIPSNAP3B	123.702	-0.486118	0.191543	-2.5379	0.011152	0.0252762
METTL18	204.379	-0.486094	0.151029	-3.21854	0.00128843	0.00376886
GTF3A	3439.19	-0.486025	0.0894909	-5.431	5.60401e-08	4.34545e-07
TUBA4A	1425.09	-0.485732	0.104588	-4.64426	3.41305e-06	1.87806e-05
VPS54	1082.13	-0.485643	0.121644	-3.99234	6.54242e-05	0.000269628
ACOT13	490.56	-0.485569	0.118939	-4.08249	4.45554e-05	0.000190437
NUPL1	4605.93	-0.485313	0.0934181	-5.19507	2.04648e-07	1.43689e-06
ARFGEF1	3029.56	-0.484976	0.102601	-4.72681	2.2808e-06	1.29961e-05
CNR1	315.592	-0.484975	0.137386	-3.53001	0.000415547	0.00139552
KCNQ3	931.166	-0.484683	0.0986942	-4.91095	9.06354e-07	5.58893e-06
CEP57	2535.51	-0.484527	0.0943884	-5.13334	2.84648e-07	1.94975e-06
INTS8	1741.96	-0.484433	0.113929	-4.25205	2.11818e-05	9.71591e-05
BIRC5	2986.26	-0.484433	0.0796648	-6.0809	1.19513e-09	1.23306e-08
C12orf75	1335.84	-0.484367	0.0984696	-4.91895	8.70095e-07	5.39524e-06
ADAMTS3	323.667	-0.484256	0.139564	-3.46979	0.00052087	0.00170905
VCAN	4277.03	-0.483883	0.0832714	-5.81092	6.21312e-09	5.70862e-08
PTCD3	3871.16	-0.482979	0.0915113	-5.27781	1.30737e-07	9.52605e-07
USP45	1055.59	-0.482886	0.122201	-3.95158	7.76379e-05	0.000314125
ACSL3	4950.65	-0.482559	0.099246	-4.86225	1.16059e-06	6.9951e-06
MFSD8	389.388	-0.482307	0.142307	-3.3892	0.00070096	0.00221531
SLC35F5	773.255	-0.482186	0.118994	-4.05218	5.07432e-05	0.000214174
RACGAP1	3227.39	-0.48215	0.0762585	-6.32257	2.57243e-10	2.9581e-09
SSR3	9639.22	-0.481706	0.090685	-5.31185	1.08515e-07	7.99706e-07
SPDL1	2186.72	-0.481623	0.0902351	-5.33742	9.42768e-08	7.0209e-07
DDX3Y	2735.39	-0.481513	0.10072	-4.7807	1.74683e-06	1.01735e-05
CMTM6	936.525	-0.481027	0.136871	-3.51446	0.000440642	0.00147049
SMCHD1	4333.6	-0.480759	0.102364	-4.69656	2.64581e-06	1.48728e-05
FAM185A	193.815	-0.480714	0.164394	-2.92416	0.00345384	0.00901505
NUPL2	816.151	-0.480676	0.098499	-4.88001	1.0608e-06	6.45387e-06
RNF149	928.766	-0.480602	0.105591	-4.55156	5.32499e-06	2.81843e-05
ZNF274	302.327	-0.480582	0.138947	-3.45873	0.00054272	0.00176592
FASTKD3	480.005	-0.480375	0.156335	-3.07274	0.00212105	0.00588577
TMED7	1111.49	-0.480356	0.154035	-3.11849	0.00181781	0.0051413
CDC26	232.212	-0.480067	0.166547	-2.88248	0.00394563	0.0101524
HIST1H2AG	10948.4	-0.480017	0.145417	-3.30097	0.000963508	0.00293277
YWHAZ	24713.2	-0.479986	0.100196	-4.79044	1.66412e-06	9.74531e-06
TPX2	13686.2	-0.479981	0.0691172	-6.94445	3.79939e-12	5.75408e-11
IQGAP2	184.951	-0.479745	0.158691	-3.02314	0.00250169	0.00679232
USMG5	1019.33	-0.479238	0.120558	-3.97517	7.03298e-05	0.000288007
RPL7	26003	-0.479196	0.112013	-4.27803	1.88556e-05	8.7543e-05
CCDC102B	86.791	-0.479097	0.212831	-2.25107	0.0243814	0.0496484
TBL1XR1	8684.79	-0.479083	0.110848	-4.32199	1.54629e-05	7.33032e-05
XPOT	7373.54	-0.478933	0.095146	-5.03367	4.8119e-07	3.16189e-06
HSPB11	567.985	-0.478836	0.104838	-4.5674	4.93804e-06	2.63996e-05
SUB1	3892.83	-0.47881	0.115351	-4.15088	3.31198e-05	0.000146046
SRSF7	6328.04	-0.478266	0.0943611	-5.06846	4.01037e-07	2.67064e-06
LHFPL2	275.421	-0.478246	0.13891	-3.44285	0.000575609	0.00185748
ZNF562	2697.67	-0.478128	0.0876587	-5.45443	4.91307e-08	3.84176e-07
HIST1H2BH	9040.66	-0.478016	0.0811426	-5.89106	3.83726e-09	3.63585e-08
MLH3	1387.82	-0.477955	0.0991377	-4.82112	1.42753e-06	8.45984e-06
ZBTB26	829.318	-0.477931	0.126983	-3.76373	0.0001674	0.000623949
MRPL42	3589	-0.477912	0.100879	-4.73747	2.16405e-06	1.23823e-05
ARL4D	1118.85	-0.477771	0.109	-4.38321	1.16941e-05	5.71889e-05
TMEM218	559.958	-0.47753	0.116228	-4.10856	3.98127e-05	0.000172499
RAD21	10845.3	-0.477288	0.102526	-4.65528	3.23535e-06	1.79194e-05
DDX18	4439.54	-0.477155	0.09907	-4.81634	1.46214e-06	8.64427e-06
ASNSD1	1842.68	-0.476948	0.112716	-4.2314	2.32245e-05	0.000105551
GALNT13	1423.75	-0.476934	0.0906683	-5.26021	1.43891e-07	1.04282e-06
PYROXD1	196.814	-0.476899	0.173187	-2.75367	0.00589308	0.0144287
SKA3	1574.36	-0.476897	0.0966572	-4.9339	8.06023e-07	5.02943e-06
HIP1	122.042	-0.476841	0.188917	-2.52408	0.0116002	0.0261684
CCT4	10259.9	-0.4768	0.0905059	-5.26816	1.37795e-07	1.00011e-06
RPS7	20605.9	-0.476714	0.0963009	-4.95025	7.41176e-07	4.66596e-06
GLMN	175.627	-0.476388	0.165019	-2.88687	0.00389089	0.0100238
CCDC58	657.969	-0.476296	0.116545	-4.08681	4.37344e-05	0.000187498
CCDC121	123.775	-0.476178	0.1891	-2.51813	0.011798	0.0265668
ALG8	1543.14	-0.476167	0.106985	-4.45078	8.55607e-06	4.33996e-05
LPAR1	1225.26	-0.475712	0.096532	-4.92803	8.30643e-07	5.17003e-06
PTPRK	463.161	-0.475609	0.114287	-4.16152	3.16137e-05	0.000140163
CCZ1B	632.704	-0.475352	0.112429	-4.22803	2.35748e-05	0.000107045
MYCBP	710.393	-0.475289	0.11922	-3.98664	6.70145e-05	0.000275418
LAPTM4A	1826.74	-0.475048	0.107851	-4.40467	1.05945e-05	5.24152e-05
GDI2	10414.8	-0.474665	0.0937695	-5.06204	4.14794e-07	2.75608e-06
KCNJ8	359.291	-0.47457	0.119246	-3.97975	6.89885e-05	0.000282982
IRS1	1414.44	-0.474467	0.109549	-4.33111	1.48358e-05	7.07548e-05
SUCLA2	1590.19	-0.474224	0.128725	-3.684	0.000229601	0.000823758
TMEM70	680.774	-0.473924	0.108714	-4.35936	1.30445e-05	6.29434e-05
ZFAND6	1080.23	-0.473851	0.113922	-4.15943	3.19049e-05	0.000141243
STIL	2133.37	-0.473822	0.084792	-5.58805	2.29632e-08	1.91128e-07
RPS29	4944.93	-0.473613	0.114885	-4.12249	3.748e-05	0.00016344
SMARCA5	10637.6	-0.473494	0.102879	-4.60244	4.17567e-06	2.25592e-05
SWT1	212.051	-0.473349	0.152259	-3.10885	0.00187817	0.00529589
NRAS	3372.33	-0.47328	0.108398	-4.36614	1.26462e-05	6.131e-05
PLS1	489.168	-0.473182	0.135445	-3.49354	0.000476657	0.00157651
IFNGR1	881.664	-0.473075	0.123545	-3.82918	0.000128572	0.00049017
MRPL22	890.986	-0.472914	0.126748	-3.73114	0.000190612	0.000698897
GMCL1	949.364	-0.472633	0.110272	-4.28607	1.81861e-05	8.47526e-05
ZNF568	192.182	-0.472406	0.158498	-2.98052	0.00287758	0.00767819
OXNAD1	869.374	-0.472317	0.120037	-3.93475	8.32833e-05	0.000334326
CABYR	466.713	-0.47226	0.111602	-4.23163	2.32009e-05	0.000105476
MAK16	2844.28	-0.472109	0.087662	-5.38556	7.22203e-08	5.46879e-07
REXO4	138.379	-0.472073	0.167375	-2.82045	0.00479564	0.0120597
NXT2	142.564	-0.471852	0.170676	-2.76461	0.00569906	0.01403
PGAM1	3875.51	-0.471845	0.0882709	-5.34541	9.02104e-08	6.73496e-07
TXNDC9	634.725	-0.471238	0.134867	-3.4941	0.000475668	0.00157394
GFRA1	9395.06	-0.47087	0.0691903	-6.80543	1.00748e-11	1.44062e-10
ARHGAP10	273.183	-0.470796	0.135067	-3.48564	0.000490961	0.00161949
LSM6	623.416	-0.470668	0.109483	-4.29899	1.71577e-05	8.05409e-05
TBPL1	953.776	-0.470615	0.118067	-3.98599	6.71992e-05	0.0002761
SNX2	1781.83	-0.470494	0.117225	-4.01361	5.97965e-05	0.000248642
TMEM14C	1259.71	-0.470465	0.1287	-3.65552	0.000256664	0.000908352
TUBB	1975.99	-0.470378	0.122904	-3.82721	0.000129603	0.000493848
KIF2C	3832.61	-0.470114	0.0776388	-6.05515	1.40288e-09	1.42367e-08
TIMM9	690.393	-0.470111	0.121744	-3.86148	0.000112703	0.000436504
ELP4	412.973	-0.4701	0.130231	-3.60974	0.000306502	0.00106312
NHSL1	441.167	-0.470092	0.137553	-3.41752	0.000631939	0.00201641
MIPEP	474.93	-0.470055	0.111796	-4.20459	2.61553e-05	0.000117719
S100PBP	1873.1	-0.469767	0.0986812	-4.76045	1.93161e-06	1.11752e-05
EXOC5	3915.56	-0.469692	0.112009	-4.19333	2.74889e-05	0.000123236
PTPRG	2623.76	-0.469623	0.0813346	-5.77397	7.74257e-09	7.01839e-08
CBWD1	346.003	-0.469548	0.139077	-3.37617	0.000735036	0.00231022
FOXD2	267.176	-0.469352	0.134108	-3.49981	0.000465591	0.00154446
HIBCH	785.045	-0.46916	0.140971	-3.32806	0.000874519	0.00269783
PARP2	1263.21	-0.468991	0.100838	-4.65092	3.30459e-06	1.82311e-05
RBFA	556.661	-0.468789	0.104313	-4.49404	6.98837e-06	3.60382e-05
SCLY	359.549	-0.468719	0.118441	-3.9574	7.57711e-05	0.000307913
SLC2A4	272.914	-0.468278	0.149131	-3.14004	0.00168922	0.00481427
COX6C	2769.22	-0.46819	0.132606	-3.53069	0.000414482	0.00139246
METTL15	501.047	-0.46815	0.142235	-3.29138	0.000996958	0.00302097
MORF4L2	8716.5	-0.46762	0.0900031	-5.1956	2.04064e-07	1.43346e-06
POLR2K	1083.9	-0.467086	0.107056	-4.36299	1.28298e-05	6.20484e-05
DDAH1	1138.1	-0.466917	0.104569	-4.46517	8.0005e-06	4.07765e-05
SPG21	2282.82	-0.466861	0.0990186	-4.71488	2.41848e-06	1.37142e-05
RBMXL1	682.204	-0.466753	0.130922	-3.56512	0.000363693	0.00123902
PKN3	1123.98	-0.466735	0.107886	-4.32618	1.51716e-05	7.20835e-05
ZRANB3	1056.71	-0.466466	0.0916781	-5.08809	3.61694e-07	2.43043e-06
PTPDC1	1717.45	-0.466322	0.0873403	-5.33914	9.33888e-08	6.96175e-07
SFMBT1	212.929	-0.465788	0.142265	-3.2741	0.00106	0.00318793
MCU	841.911	-0.465581	0.106096	-4.3883	1.14243e-05	5.59981e-05
NIT2	977.152	-0.465562	0.114254	-4.07479	4.60554e-05	0.000196171
ABCD3	767.515	-0.465538	0.123119	-3.78122	0.000156065	0.00058478
ZW10	1214.03	-0.46488	0.0941394	-4.93821	7.88435e-07	4.92797e-06
ZNF117	523.201	-0.464771	0.115965	-4.00785	6.12747e-05	0.000254148
GYLTL1B	275.213	-0.46472	0.136631	-3.40128	0.000670711	0.00212786
NADK2	722.935	-0.464614	0.100232	-4.63541	3.56232e-06	1.94865e-05
RAD51C	1375	-0.464451	0.100182	-4.63607	3.55091e-06	1.94496e-05
FAM64A	4377.77	-0.46413	0.0776747	-5.97531	2.29653e-09	2.25808e-08
ZNF699	154.908	-0.464084	0.173755	-2.67092	0.00756448	0.0179817
SEPSECS	490.959	-0.464048	0.155974	-2.97517	0.00292828	0.00779529
EPS8	394.803	-0.463946	0.122368	-3.79141	0.000149793	0.000563838
SLC38A2	9003.19	-0.463523	0.120456	-3.84807	0.000119053	0.000457758
EXOSC3	1099.44	-0.463458	0.11324	-4.0927	4.26382e-05	0.000183191
NDE1	1393.99	-0.463358	0.102047	-4.54061	5.60912e-06	2.95408e-05
HAUS3	1021	-0.463168	0.0952761	-4.86133	1.166e-06	7.022e-06
RGS5	126.415	-0.462901	0.190162	-2.43425	0.0149228	0.0325592
GABPA	1418.18	-0.462776	0.107724	-4.29593	1.7396e-05	8.14536e-05
MED4	758.725	-0.46275	0.117115	-3.95126	7.77418e-05	0.000314374
MRPL18	916.643	-0.462465	0.105376	-4.38869	1.14034e-05	5.59143e-05
C5orf22	1379.08	-0.462458	0.104441	-4.42792	9.5146e-06	4.76757e-05
TRAPPC13	554.507	-0.462401	0.145847	-3.17046	0.00152199	0.00437203
HIST1H3H	5147.27	-0.462399	0.0807053	-5.72948	1.00739e-08	8.93002e-08
DCUN1D5	1777.26	-0.461724	0.105771	-4.36534	1.26927e-05	6.14653e-05
TTC27	742.52	-0.46151	0.107909	-4.27684	1.89568e-05	8.79855e-05
ALMS1	2492.98	-0.461171	0.0826543	-5.57952	2.41187e-08	1.99962e-07
NUP85	3863.62	-0.461147	0.0735225	-6.27219	3.56016e-10	4.0101e-09
TUBGCP3	1692.51	-0.461138	0.0932564	-4.94485	7.62037e-07	4.78512e-06
ECHDC1	1821.97	-0.461089	0.107349	-4.29522	1.74522e-05	8.16651e-05
ZNF217	5072.93	-0.461086	0.0734299	-6.27927	3.40171e-10	3.84036e-09
IPO5	21473.9	-0.461067	0.0913493	-5.04729	4.48121e-07	2.96031e-06
FAM208A	2716.89	-0.461047	0.107886	-4.27345	1.92469e-05	8.92205e-05
ATOH8	5978.98	-0.460875	0.10488	-4.39431	1.11125e-05	5.45961e-05
TESC	997.958	-0.460537	0.0962677	-4.78392	1.71907e-06	1.00315e-05
TMEM216	372.024	-0.460485	0.124426	-3.70086	0.00021487	0.000775967
NCAPD3	7209.11	-0.460462	0.076369	-6.02944	1.64527e-09	1.64938e-08
PACRGL	774.199	-0.460462	0.125787	-3.66065	0.000251576	0.000891618
PGRMC2	2109.38	-0.46042	0.0988765	-4.65652	3.21597e-06	1.78216e-05
CASD1	2855.84	-0.460396	0.127922	-3.59904	0.000319398	0.00110356
WWC2	1394.28	-0.460298	0.0896113	-5.13661	2.79737e-07	1.92143e-06
HMGB2	11758	-0.460089	0.0901	-5.10643	3.28303e-07	2.22113e-06
ZNF717	312.919	-0.460034	0.144603	-3.18135	0.00146591	0.00422811
TCERG1	7584	-0.459968	0.0797585	-5.76702	8.06861e-09	7.28726e-08
PPIL3	631.104	-0.459892	0.127034	-3.62023	0.000294346	0.00102439
PPP1R3B	217.184	-0.459828	0.152663	-3.01204	0.002595	0.00701618
GNB4	2117.1	-0.459326	0.092643	-4.95803	7.12133e-07	4.50795e-06
THOC2	5362.89	-0.458998	0.100272	-4.57751	4.70533e-06	2.52099e-05
SPATA22	168.695	-0.458966	0.180279	-2.54586	0.0109009	0.0247828
ZNF200	581.009	-0.458922	0.108743	-4.22026	2.44022e-05	0.00011043
NR2F1	596.855	-0.458887	0.105966	-4.33052	1.4876e-05	7.08829e-05
HIST1H4A	1726.95	-0.458637	0.0963085	-4.76216	1.91527e-06	1.1085e-05
TRAP1	6536.82	-0.458602	0.0738559	-6.20943	5.31785e-10	5.82914e-09
BTF3L4	3085.59	-0.458561	0.119954	-3.8228	0.000131947	0.00050219
EIF5	11277.8	-0.458458	0.0842268	-5.44314	5.23498e-08	4.08273e-07
STXBP3	386.924	-0.457681	0.129465	-3.53517	0.000407513	0.00137351
ATP11C	3758.5	-0.457653	0.0998583	-4.58302	4.58308e-06	2.46171e-05
HAUS2	1507.23	-0.457642	0.0856032	-5.34608	8.98777e-08	6.71439e-07
ZMPSTE24	1996.19	-0.457401	0.106057	-4.31279	1.61205e-05	7.60326e-05
C4orf33	243.986	-0.457399	0.165978	-2.75578	0.00585521	0.0143455
ZNF222	133.093	-0.457162	0.198666	-2.30116	0.0213828	0.0444438
NPIPB4	158.363	-0.457029	0.166076	-2.75194	0.00592443	0.0145005
HMGXB4	2031.79	-0.456833	0.0877634	-5.20528	1.93707e-07	1.36458e-06
CNOT10	1594.33	-0.456771	0.0915564	-4.98896	6.07064e-07	3.8926e-06
TBCE	1104.64	-0.456768	0.106338	-4.29543	1.74354e-05	8.16124e-05
TAZ	109.414	-0.456506	0.189143	-2.41355	0.0157981	0.0342097
KIAA1614	1385	-0.456343	0.122692	-3.71942	0.000199683	0.000728739
ANAPC1	2935.57	-0.45629	0.10556	-4.32257	1.54219e-05	7.31555e-05
UTP15	1162.54	-0.456131	0.115737	-3.94109	8.11134e-05	0.000326497
THOC3	1009.22	-0.456126	0.098662	-4.62312	3.78009e-06	2.05943e-05
PANK2	894.82	-0.456113	0.0943301	-4.83528	1.32955e-06	7.92027e-06
SRFBP1	1107.57	-0.455613	0.101721	-4.47903	7.4983e-06	3.85075e-05
GPBP1	3501.68	-0.455123	0.10612	-4.28875	1.79681e-05	8.38416e-05
GOLGA4	3988.02	-0.454953	0.0974188	-4.67008	3.01087e-06	1.67726e-05
HRH3	553.448	-0.454693	0.128651	-3.53431	0.000408837	0.00137696
SPRY1	183.432	-0.4545	0.151831	-2.99345	0.0027584	0.00740273
INSM1	3159.37	-0.454229	0.0960907	-4.72709	2.27758e-06	1.29846e-05
MRPL47	1647.17	-0.454217	0.119379	-3.80482	0.000141907	0.000537423
DBI	1250.48	-0.454204	0.10066	-4.51226	6.41392e-06	3.34122e-05
API5	4692.94	-0.454197	0.101648	-4.46834	7.88282e-06	4.02457e-05
RFX2	111.155	-0.45415	0.190284	-2.3867	0.0170004	0.0364729
UBE2V2	4262.18	-0.454092	0.110783	-4.09895	4.15037e-05	0.000178831
IBTK	2081.73	-0.453972	0.130161	-3.48778	0.000487051	0.00160803
PGRMC1	4073.61	-0.453682	0.101462	-4.47144	7.76954e-06	3.9763e-05
RAD1	1706.02	-0.45364	0.092781	-4.88937	1.0116e-06	6.17983e-06
PDE7A	1688.48	-0.453609	0.0912085	-4.97332	6.58157e-07	4.19487e-06
ABHD17C	782.748	-0.453526	0.100725	-4.50264	6.7115e-06	3.47916e-05
PRPF39	1247.32	-0.453513	0.131008	-3.46171	0.000536764	0.00175153
TMEM231	206.269	-0.453493	0.156556	-2.89668	0.0037714	0.00974972
PGBD4	268.946	-0.453439	0.149707	-3.02885	0.00245485	0.00667736
ZNF440	372.761	-0.453139	0.119948	-3.77779	0.000158226	0.000592431
ZNF485	209.786	-0.453047	0.147141	-3.07899	0.002077	0.00577974
SCML2	1830.09	-0.452814	0.0891884	-5.07705	3.83341e-07	2.56083e-06
ZFAND4	210.146	-0.452748	0.146482	-3.0908	0.00199616	0.00558827
ZCRB1	1986.67	-0.452685	0.0984205	-4.59949	4.23517e-06	2.28724e-05
ATIC	7810.78	-0.452553	0.0774117	-5.84605	5.03374e-09	4.68879e-08
ZNF254	1150.29	-0.452548	0.105859	-4.27501	1.91126e-05	8.86529e-05
NUP43	2207.07	-0.452373	0.0915279	-4.94246	7.71418e-07	4.83381e-06
TOM1L1	218.472	-0.451794	0.18471	-2.44597	0.0144465	0.0316239
CHPT1	901.449	-0.451699	0.104138	-4.3375	1.44112e-05	6.88891e-05
MRPS35	1526.25	-0.451524	0.107393	-4.20439	2.61783e-05	0.000117786
PKIB	6184.3	-0.451081	0.0959023	-4.70355	2.55677e-06	1.44159e-05
LRRC37A	175.642	-0.450852	0.182273	-2.4735	0.0133797	0.0296381
MRPS18C	439.338	-0.45069	0.145835	-3.09041	0.00199881	0.00559269
DCLRE1C	856.267	-0.450339	0.0989677	-4.55036	5.35543e-06	2.83152e-05
PHTF2	1926.61	-0.450049	0.110785	-4.06237	4.85766e-05	0.000205622
ZNF280B	662.815	-0.449993	0.099065	-4.5424	5.5617e-06	2.93119e-05
ATP1B3	2972.67	-0.449818	0.0923976	-4.86828	1.12571e-06	6.79669e-06
ZNF595	109.449	-0.449757	0.191674	-2.34647	0.018952	0.0400616
PTPMT1	123.664	-0.449465	0.178005	-2.52502	0.0115693	0.0261101
C14orf166	3668.14	-0.449463	0.0994928	-4.51754	6.2562e-06	3.26478e-05
C17orf75	649.388	-0.449332	0.139241	-3.22702	0.00125088	0.00367569
COL25A1	769.465	-0.449281	0.0971467	-4.62477	3.75009e-06	2.04459e-05
CAND1	9824.26	-0.449243	0.100217	-4.48269	7.37087e-06	3.78793e-05
NRP2	1037.92	-0.449237	0.0902595	-4.97717	6.45194e-07	4.12109e-06
EIF5B	6420.63	-0.449166	0.0831546	-5.40158	6.60564e-08	5.03799e-07
NUP133	3147.94	-0.449166	0.101181	-4.43923	9.028e-06	4.54983e-05
XRCC5	23219	-0.449115	0.083316	-5.3905	7.02635e-08	5.33421e-07
MYH11	114.34	-0.449107	0.199221	-2.25431	0.0241767	0.049272
AKAP5	380.733	-0.449103	0.119208	-3.76738	0.000164969	0.000615662
SMNDC1	987.85	-0.448963	0.113656	-3.95019	7.80884e-05	0.000315518
HPS5	1239.09	-0.448962	0.124919	-3.59402	0.000325613	0.00112216
ARL6IP6	1492.01	-0.448732	0.0864392	-5.1913	2.08835e-07	1.4649e-06
TCEANC2	651.984	-0.448599	0.102005	-4.39781	1.09348e-05	5.38655e-05
OSGIN2	1211.41	-0.448534	0.124598	-3.59985	0.000318395	0.00110112
SOCS5	1130.22	-0.448419	0.110262	-4.06685	4.76525e-05	0.00020222
ZNF300	1387.35	-0.448062	0.10304	-4.34845	1.37102e-05	6.58987e-05
MTERFD1	755.004	-0.447907	0.10606	-4.22313	2.40934e-05	0.000109133
MRPL32	1378.16	-0.447881	0.114548	-3.90999	9.22981e-05	0.000367043
FAT3	308.445	-0.447785	0.13375	-3.34793	0.000814186	0.00252956
ZNF770	2677.96	-0.447242	0.102348	-4.3698	1.24359e-05	6.03989e-05
ZNF285	198.845	-0.446913	0.155361	-2.87662	0.00401962	0.010325
PVR	1174.49	-0.446808	0.0969691	-4.60773	4.07086e-06	2.20411e-05
AIM1	131.344	-0.446724	0.180737	-2.47168	0.0134482	0.0297675
SREK1IP1	1308.43	-0.446599	0.113242	-3.94377	8.02106e-05	0.000323301
SSX2IP	629.097	-0.446592	0.138999	-3.21291	0.00131398	0.00383682
SLC25A32	1252.45	-0.446381	0.101236	-4.4093	1.03703e-05	5.14602e-05
SFXN1	4331.57	-0.446307	0.0851394	-5.24208	1.58779e-07	1.1374e-06
HIGD1A	859.422	-0.446243	0.137515	-3.24505	0.0011743	0.00348305
ASPH	2341.22	-0.44603	0.0938677	-4.75169	2.01724e-06	1.16208e-05
SLC16A7	659.407	-0.445966	0.140474	-3.17472	0.00149983	0.00431424
CPD	5277.84	-0.445899	0.094175	-4.7348	2.19276e-06	1.25347e-05
MCM4	18228.9	-0.445634	0.0732247	-6.08585	1.15875e-09	1.19969e-08
TMEM170B	1482.62	-0.445542	0.12006	-3.71099	0.000206451	0.00075159
RFWD3	3493.35	-0.445321	0.0775698	-5.74091	9.41717e-09	8.3779e-08
SNX14	650.12	-0.445164	0.129246	-3.4443	0.000572536	0.00184997
FZD2	1284.83	-0.444999	0.108244	-4.11105	3.93856e-05	0.000170698
NASP	11209.7	-0.444859	0.0726718	-6.12148	9.27083e-10	9.81731e-09
PRDM8	10496.6	-0.444858	0.0822689	-5.40737	6.39563e-08	4.88785e-07
SHROOM3	1471.97	-0.444291	0.0874392	-5.08114	3.75167e-07	2.51301e-06
FOPNL	1377.77	-0.444232	0.100134	-4.43636	9.1493e-06	4.60471e-05
VSTM2A	1357.8	-0.444198	0.0896392	-4.9554	7.21811e-07	4.56144e-06
PRMT10	399.61	-0.444064	0.143877	-3.08641	0.00202586	0.00566132
ZNF714	1285.21	-0.443968	0.0895707	-4.95662	7.17301e-07	4.53873e-06
EDA	95.9996	-0.443939	0.197367	-2.24931	0.0244928	0.0498342
ANAPC4	415.123	-0.443563	0.151677	-2.92438	0.00345143	0.00901193
TRAPPC2P1	124.443	-0.443563	0.185162	-2.39554	0.0165958	0.0357184
HERC5	151.425	-0.443551	0.165153	-2.6857	0.00723771	0.0172907
NQO1	176.537	-0.44343	0.161429	-2.74691	0.00601605	0.0147007
TROVE2	5184.18	-0.443325	0.109328	-4.055	5.01352e-05	0.000211788
FGFR1OP2	900.931	-0.443234	0.121043	-3.66179	0.000250461	0.000888515
SMS	5849.33	-0.442496	0.0894539	-4.94664	7.5504e-07	4.74519e-06
LPPR1	751.179	-0.442477	0.107848	-4.1028	4.08184e-05	0.000176239
ZNF678	967.912	-0.442239	0.118544	-3.73058	0.000191039	0.00069977
CD83	215.535	-0.442115	0.145446	-3.03973	0.00236794	0.00647652
OTUD6B	846.63	-0.442082	0.127235	-3.47452	0.00051176	0.00168101
EIF4E	3003.59	-0.442016	0.0997103	-4.433	9.29298e-06	4.67015e-05
PLAUR	289.908	-0.441764	0.179623	-2.45939	0.0139173	0.0306553
RPL24	18298.9	-0.441558	0.101025	-4.37076	1.23815e-05	6.01542e-05
NETO2	3866.38	-0.441333	0.0841359	-5.24548	1.55878e-07	1.11878e-06
FAM84B	190.74	-0.441262	0.156082	-2.82711	0.00469695	0.0118336
NANP	303.586	-0.441252	0.128619	-3.4307	0.000602024	0.00193222
NIF3L1	1202.56	-0.441155	0.0928568	-4.75091	2.02498e-06	1.16564e-05
TMEM209	2272.22	-0.440953	0.0859154	-5.13242	2.86045e-07	1.95842e-06
TWIST1	7641.82	-0.440822	0.0767418	-5.74423	9.23414e-09	8.23123e-08
ARL13B	653.979	-0.440517	0.118929	-3.70404	0.000212193	0.000767605
TCF15	100.093	-0.440463	0.194361	-2.26622	0.0234382	0.0479644
GNAI3	3120.92	-0.440449	0.111021	-3.96726	7.27035e-05	0.000297072
BOLA3	344.29	-0.440375	0.124258	-3.54404	0.000394047	0.00133175
ZBTB41	929.09	-0.440226	0.152671	-2.88349	0.00393298	0.0101252
HIST1H2AC	6438.9	-0.440108	0.0826521	-5.32482	1.01052e-07	7.49163e-07
PSMA5	2283.56	-0.439856	0.103934	-4.23207	2.31551e-05	0.000105332
CENPN	832.735	-0.439847	0.121234	-3.62808	0.000285532	0.000997919
ANTXR2	5639.16	-0.43978	0.0761969	-5.77162	7.85143e-09	7.10839e-08
HIF1A	7635.04	-0.438592	0.0876651	-5.00304	5.64322e-07	3.63894e-06
NRIP1	5402.96	-0.438518	0.0939697	-4.66659	3.06243e-06	1.70279e-05
THOC1	2147.81	-0.438086	0.0990898	-4.4211	9.82012e-06	4.90412e-05
MTIF2	1754.19	-0.437882	0.106292	-4.11961	3.79522e-05	0.000165063
AGFG1	3153.94	-0.437871	0.0989669	-4.42441	9.6705e-06	4.8359e-05
GCSH	370.78	-0.437746	0.122564	-3.57158	0.000354834	0.00121107
GEN1	1807.51	-0.437566	0.108894	-4.01827	5.86276e-05	0.000244534
EPT1	3898.78	-0.437406	0.120239	-3.63781	0.000274964	0.000964974
SEC63	4359.2	-0.437298	0.0917761	-4.76483	1.8901e-06	1.09564e-05
DENND4A	1324.87	-0.437209	0.116311	-3.75896	0.000170622	0.000634749
B3GNT2	440.322	-0.437181	0.133278	-3.28021	0.00103728	0.00313038
NAA16	1891.69	-0.437053	0.0851681	-5.13165	2.87211e-07	1.96369e-06
CEP290	1987.46	-0.436965	0.108281	-4.03549	5.44892e-05	0.000229073
ZNF852	162.001	-0.43685	0.168454	-2.59329	0.00950619	0.0219579
PPIE	1171.61	-0.436206	0.094364	-4.62259	3.78983e-06	2.06323e-05
TPP2	4639.54	-0.435862	0.101534	-4.29275	1.76473e-05	8.24483e-05
GNPAT	1969.72	-0.435596	0.110786	-3.93187	8.42871e-05	0.000338081
RDH10	204.492	-0.435579	0.145389	-2.99597	0.00273576	0.00735414
CEBPB	947.425	-0.435535	0.106315	-4.09665	4.19164e-05	0.000180299
LGALSL	919.485	-0.435527	0.10958	-3.9745	7.05276e-05	0.000288658
ABHD5	128.854	-0.435514	0.18667	-2.33307	0.0196444	0.0413806
APPL1	1875.3	-0.435425	0.0959456	-4.53825	5.6723e-06	2.98524e-05
KCTD20	8168.4	-0.43478	0.0770098	-5.64577	1.64448e-08	1.4061e-07
UBE2E2	1430.4	-0.434512	0.0891615	-4.87332	1.09739e-06	6.64653e-06
FSD1L	1174.46	-0.434455	0.119399	-3.63868	0.000274034	0.00096226
GALNT1	2336.18	-0.434446	0.112957	-3.84612	0.000120003	0.000460575
GNPDA1	3114.69	-0.434444	0.0838094	-5.18371	2.17511e-07	1.51859e-06
ZNF419	260.247	-0.434361	0.138067	-3.14601	0.00165516	0.00472626
CNIH1	1536.56	-0.434131	0.138677	-3.13051	0.00174503	0.00495431
ZNF25	346.246	-0.433598	0.140462	-3.08693	0.00202234	0.0056541
WDR53	476.585	-0.43358	0.108607	-3.99219	6.54651e-05	0.000269721
PPIA	26451.6	-0.43329	0.0992731	-4.36463	1.2734e-05	6.1645e-05
ROCK1	2337.84	-0.433215	0.100985	-4.2899	1.78754e-05	8.34616e-05
SMC5	3467.47	-0.432905	0.0909698	-4.75878	1.94765e-06	1.12592e-05
MCM10	4080.15	-0.432769	0.0758616	-5.70472	1.16536e-08	1.02146e-07
SRSF3	14410.7	-0.432727	0.0957699	-4.51841	6.23068e-06	3.25261e-05
GALNT7	925.994	-0.432716	0.114004	-3.79561	0.000147279	0.000555219
TRIM13	1694.04	-0.432563	0.101279	-4.27102	1.94583e-05	9.00879e-05
RFTN1	779.788	-0.432228	0.0979349	-4.41342	1.0175e-05	5.05756e-05
STAT5B	5236.74	-0.43219	0.0727539	-5.94044	2.84263e-09	2.75852e-08
CMTR2	429.98	-0.431807	0.13607	-3.17342	0.00150654	0.00433213
YARS2	802.294	-0.431794	0.106802	-4.04295	5.27824e-05	0.000222402
ARPC5	1750.45	-0.431764	0.110035	-3.92388	8.71335e-05	0.000348089
ALG10B	393.062	-0.431689	0.150169	-2.87468	0.00404431	0.0103812
STRAP	6709.45	-0.431595	0.0936203	-4.61005	4.02564e-06	2.18201e-05
DNPEP	976.271	-0.431561	0.0984013	-4.38572	1.15601e-05	5.66078e-05
COMMD6	688.95	-0.431441	0.143342	-3.00987	0.00261363	0.00705883
SPCS3	3750.34	-0.43113	0.10437	-4.13076	3.61561e-05	0.000158131
FAM173B	556.845	-0.431084	0.13468	-3.2008	0.00137048	0.00398458
PDCD4	471.676	-0.430978	0.122986	-3.50428	0.000457852	0.00152279
BUB3	3948.41	-0.430907	0.0906363	-4.75425	1.99186e-06	1.1488e-05
SERPINI1	1323.46	-0.430817	0.134171	-3.21095	0.00132295	0.00386152
ANP32B	5003.48	-0.43076	0.0842234	-5.11449	3.14593e-07	2.13811e-06
ZNF146	6692.68	-0.430648	0.0925439	-4.65344	3.26436e-06	1.80493e-05
HS2ST1	857.378	-0.430634	0.118946	-3.62041	0.000294132	0.00102412
PALB2	1403.06	-0.430307	0.0961453	-4.47559	7.62008e-06	3.9025e-05
GPD2	1683.07	-0.430276	0.101183	-4.25246	2.11431e-05	9.70112e-05
ALX4	341.026	-0.43027	0.143159	-3.00554	0.00265114	0.00714456
TMEM107	291.408	-0.429907	0.1385	-3.10402	0.0019091	0.00537494
CDR2	630.363	-0.42984	0.105446	-4.07642	4.57349e-05	0.00019503
PURB	1690	-0.429708	0.0968105	-4.43865	9.05248e-06	4.56023e-05
C3orf38	838.388	-0.429653	0.0996354	-4.31226	1.61598e-05	7.61934e-05
TOP2B	12913.7	-0.42963	0.0965941	-4.44778	8.67605e-06	4.39033e-05
DNAJC21	1947.06	-0.429547	0.0963433	-4.4585	8.25342e-06	4.19792e-05
TRHDE	182.813	-0.429358	0.159339	-2.69461	0.00704703	0.0169113
BBS10	512.057	-0.429327	0.137994	-3.1112	0.00186331	0.00525935
PPA2	1529.52	-0.429079	0.131773	-3.25619	0.00112917	0.00336395
PAIP2	2708.59	-0.428949	0.0925083	-4.63687	3.53733e-06	1.93998e-05
SUPT20H	2366.16	-0.428717	0.098203	-4.36562	1.26765e-05	6.14071e-05
TBK1	820.191	-0.428619	0.132519	-3.23441	0.00121896	0.00359469
B3GALNT2	858.653	-0.428414	0.0965709	-4.43627	9.15328e-06	4.60515e-05
OXA1L	3782.94	-0.427935	0.0836642	-5.11491	3.13898e-07	2.13534e-06
ZC3H15	3055.1	-0.427704	0.098844	-4.32706	1.51114e-05	7.18392e-05
NMB	137.659	-0.427646	0.175705	-2.43388	0.014938	0.0325846
HACL1	519.967	-0.427442	0.115476	-3.70157	0.000214271	0.000774556
MED7	301.48	-0.427159	0.153285	-2.78669	0.00532487	0.0132073
ARL5A	2094.92	-0.427078	0.114033	-3.74523	0.000180231	0.000665762
[truncated: 5,306 more rows]
