# Supplementary material for: Mitotic gene regulation by the N-MYC-WDR5-PDPK1 nexus
Source: BMC Genomics. 2024 Apr 11;25:360. doi: 10.1186/s12864-024-10282-6 (PMC11007937; doi:10.1186/s12864-024-10282-6)
Supplement: Supplementary file 3 — Supplementary Material 3 [file 12864_2024_10282_MOESM3_ESM.xlsx]

## Sheet: Sheet1
Additional File 2: Table S2. Gene set enrichment analysis of RNA-seq data obtained following induction of OmoMYC compared to induction of EGFP (FDR < 0.05).
NAME	GS<br> follow link to MSigDB	GS DETAILS	SIZE	ES	NES	NOM p-val	FDR q-val	FWER p-val	RANK AT MAX	LEADING EDGE
HALLMARK_MYOGENESIS	HALLMARK_MYOGENESIS	Details ...	165	0.515564	2.09609	0	0.000659091	0.001	2647	tags=38%, list=18%, signal=46%
HALLMARK_KRAS_SIGNALING_UP	HALLMARK_KRAS_SIGNALING_UP	Details ...	134	0.420677	1.64546	0	0.0567115	0.14	2456	tags=25%, list=17%, signal=30%
HALLMARK_WNT_BETA_CATENIN_SIGNALING	HALLMARK_WNT_BETA_CATENIN_SIGNALING	Details ...	38	0.51174	1.64022	0.022508	0.0401958	0.149	2421	tags=26%, list=16%, signal=31%
HALLMARK_HEME_METABOLISM	HALLMARK_HEME_METABOLISM	Details ...	159	0.385898	1.55961	0.00254453	0.0660698	0.304	2781	tags=28%, list=19%, signal=34%
HALLMARK_APICAL_JUNCTION	HALLMARK_APICAL_JUNCTION	Details ...	159	0.383367	1.52894	0.00490798	0.0720667	0.389	3197	tags=34%, list=22%, signal=43%
HALLMARK_COAGULATION	HALLMARK_COAGULATION	Details ...	86	0.402871	1.4929	0.0204082	0.0838434	0.486	3054	tags=33%, list=21%, signal=41%
HALLMARK_EPITHELIAL_MESENCHYMAL_TRANSITION	HALLMARK_EPITHELIAL_MESENCHYMAL_TRANSITION	Details ...	166	0.358623	1.462	0.0111524	0.100289	0.611	1771	tags=20%, list=12%, signal=23%
HALLMARK_TGF_BETA_SIGNALING	HALLMARK_TGF_BETA_SIGNALING	Details ...	50	0.433454	1.45894	0.0656489	0.0904592	0.625	3542	tags=38%, list=24%, signal=50%
HALLMARK_P53_PATHWAY	HALLMARK_P53_PATHWAY	Details ...	170	0.354375	1.44586	0.0160296	0.0899618	0.664	2599	tags=26%, list=18%, signal=31%
HALLMARK_ESTROGEN_RESPONSE_EARLY	HALLMARK_ESTROGEN_RESPONSE_EARLY	Details ...	167	0.351221	1.43237	0.0123153	0.0909711	0.704	1867	tags=20%, list=13%, signal=23%
HALLMARK_COMPLEMENT	HALLMARK_COMPLEMENT	Details ...	136	0.345571	1.3566	0.0529032	0.155157	0.907	2887	tags=27%, list=20%, signal=33%
HALLMARK_NOTCH_SIGNALING	HALLMARK_NOTCH_SIGNALING	Details ...	27	0.452521	1.34384	0.1059	0.156372	0.928	1769	tags=26%, list=12%, signal=29%
HALLMARK_KRAS_SIGNALING_DN	HALLMARK_KRAS_SIGNALING_DN	Details ...	124	0.339208	1.32006	0.0603217	0.169241	0.961	3185	tags=31%, list=22%, signal=40%
HALLMARK_APOPTOSIS	HALLMARK_APOPTOSIS	Details ...	136	0.316867	1.25292	0.110811	0.253204	0.992	1135	tags=15%, list=8%, signal=16%
HALLMARK_APICAL_SURFACE	HALLMARK_APICAL_SURFACE	Details ...	37	0.401161	1.24903	0.183206	0.241849	0.992	3769	tags=51%, list=25%, signal=69%
HALLMARK_IL2_STAT5_SIGNALING	HALLMARK_IL2_STAT5_SIGNALING	Details ...	150	0.306078	1.22111	0.121604	0.269858	0.997	2498	tags=23%, list=17%, signal=28%
HALLMARK_UV_RESPONSE_UP	HALLMARK_UV_RESPONSE_UP	Details ...	140	0.275115	1.09212	0.292526	0.522988	1	1874	tags=15%, list=13%, signal=17%
HALLMARK_XENOBIOTIC_METABOLISM	HALLMARK_XENOBIOTIC_METABOLISM	Details ...	139	0.271503	1.07435	0.318003	0.537642	1	1519	tags=14%, list=10%, signal=15%
HALLMARK_PEROXISOME	HALLMARK_PEROXISOME	Details ...	94	0.2822	1.05508	0.370833	0.557147	1	2064	tags=23%, list=14%, signal=27%
HALLMARK_TNFA_SIGNALING_VIA_NFKB	HALLMARK_TNFA_SIGNALING_VIA_NFKB	Details ...	159	0.260404	1.04785	0.365823	0.544777	1	2654	tags=18%, list=18%, signal=22%
HALLMARK_INFLAMMATORY_RESPONSE	HALLMARK_INFLAMMATORY_RESPONSE		120	0.267217	1.04091	0.381842	0.534693	1	2537	tags=17%, list=17%, signal=20%
HALLMARK_HYPOXIA	HALLMARK_HYPOXIA		167	0.257481	1.04008	0.38882	0.51185	1	1976	tags=18%, list=13%, signal=21%
HALLMARK_INTERFERON_ALPHA_RESPONSE	HALLMARK_INTERFERON_ALPHA_RESPONSE		66	0.264611	0.932359	0.551282	0.736214	1	1169	tags=9%, list=8%, signal=10%
HALLMARK_BILE_ACID_METABOLISM	HALLMARK_BILE_ACID_METABOLISM		88	0.235414	0.87053	0.683403	0.852391	1	2808	tags=24%, list=19%, signal=29%
HALLMARK_HEDGEHOG_SIGNALING	HALLMARK_HEDGEHOG_SIGNALING		31	0.267851	0.825273	0.71885	0.914912	1	3944	tags=39%, list=27%, signal=53%
HALLMARK_ANGIOGENESIS	HALLMARK_ANGIOGENESIS		25	0.279197	0.814773	0.708475	0.900132	1	1548	tags=12%, list=10%, signal=13%
HALLMARK_IL6_JAK_STAT3_SIGNALING	HALLMARK_IL6_JAK_STAT3_SIGNALING		55	0.235897	0.81403	0.747041	0.868317	1	3618	tags=29%, list=24%, signal=38%
HALLMARK_PANCREAS_BETA_CELLS	HALLMARK_PANCREAS_BETA_CELLS		27	0.257042	0.773389	0.787234	0.903815	1	2253	tags=26%, list=15%, signal=31%
HALLMARK_PI3K_AKT_MTOR_SIGNALING	HALLMARK_PI3K_AKT_MTOR_SIGNALING		92	0.188241	0.708919	0.944142	0.944491	1	3911	tags=29%, list=26%, signal=40%
HALLMARK_E2F_TARGETS	HALLMARK_E2F_TARGETS	Details ...	191	-0.700091	-3.38408	0	0	0	2258	tags=68%, list=15%, signal=79%
HALLMARK_MYC_TARGETS_V1	HALLMARK_MYC_TARGETS_V1	Details ...	189	-0.639039	-3.1531	0	0	0	3045	tags=70%, list=21%, signal=87%
HALLMARK_G2M_CHECKPOINT	HALLMARK_G2M_CHECKPOINT	Details ...	183	-0.587155	-2.84057	0	0	0	2600	tags=56%, list=18%, signal=67%
HALLMARK_MTORC1_SIGNALING	HALLMARK_MTORC1_SIGNALING	Details ...	184	-0.48654	-2.36506	0	0	0	2581	tags=45%, list=17%, signal=53%
HALLMARK_ANDROGEN_RESPONSE	HALLMARK_ANDROGEN_RESPONSE	Details ...	90	-0.470451	-2.05208	0	0	0	2491	tags=41%, list=17%, signal=49%
HALLMARK_UNFOLDED_PROTEIN_RESPONSE	HALLMARK_UNFOLDED_PROTEIN_RESPONSE	Details ...	101	-0.439372	-1.97947	0	0.000205882	0.001	4262	tags=54%, list=29%, signal=76%
HALLMARK_MITOTIC_SPINDLE	HALLMARK_MITOTIC_SPINDLE	Details ...	192	-0.387446	-1.89505	0	0.00114671	0.004	2099	tags=34%, list=14%, signal=39%
HALLMARK_PROTEIN_SECRETION	HALLMARK_PROTEIN_SECRETION	Details ...	88	-0.378586	-1.66841	0	0.00608857	0.027	4601	tags=52%, list=31%, signal=75%
HALLMARK_OXIDATIVE_PHOSPHORYLATION	HALLMARK_OXIDATIVE_PHOSPHORYLATION	Details ...	173	-0.330047	-1.57685	0	0.0111692	0.06	4100	tags=46%, list=28%, signal=63%
HALLMARK_CHOLESTEROL_HOMEOSTASIS	HALLMARK_CHOLESTEROL_HOMEOSTASIS	Details ...	64	-0.36448	-1.50002	0.0128205	0.0216218	0.126	1019	tags=27%, list=7%, signal=28%
HALLMARK_DNA_REPAIR	HALLMARK_DNA_REPAIR	Details ...	139	-0.314535	-1.44619	0	0.0296108	0.184	3905	tags=37%, list=26%, signal=50%
HALLMARK_REACTIVE_OXYGEN_SPECIES_PATHWAY	HALLMARK_REACTIVE_OXYGEN_SPECIES_PATHWAY	Details ...	44	-0.378941	-1.43584	0.0411392	0.0301455	0.198	3301	tags=36%, list=22%, signal=47%
HALLMARK_SPERMATOGENESIS	HALLMARK_SPERMATOGENESIS	Details ...	95	-0.323298	-1.42422	0	0.030873	0.216	2631	tags=26%, list=18%, signal=32%
HALLMARK_ALLOGRAFT_REJECTION	HALLMARK_ALLOGRAFT_REJECTION	Details ...	106	-0.304037	-1.34401	0.034188	0.0589313	0.395	2937	tags=27%, list=20%, signal=34%
HALLMARK_GLYCOLYSIS	HALLMARK_GLYCOLYSIS	Details ...	179	-0.263425	-1.28856	0.0204082	0.0857693	0.542	3184	tags=36%, list=22%, signal=45%
HALLMARK_ESTROGEN_RESPONSE_LATE	HALLMARK_ESTROGEN_RESPONSE_LATE	Details ...	159	-0.249536	-1.20829	0.0809524	0.15545	0.771	1467	tags=18%, list=10%, signal=19%
HALLMARK_MYC_TARGETS_V2	HALLMARK_MYC_TARGETS_V2	Details ...	57	-0.303912	-1.20566	0.130584	0.149461	0.778	3747	tags=49%, list=25%, signal=66%
HALLMARK_FATTY_ACID_METABOLISM	HALLMARK_FATTY_ACID_METABOLISM	Details ...	130	-0.246319	-1.13098	0.181818	0.239023	0.942	2818	tags=34%, list=19%, signal=41%
HALLMARK_UV_RESPONSE_DN	HALLMARK_UV_RESPONSE_DN	Details ...	128	-0.241267	-1.1252	0.208145	0.235255	0.948	2512	tags=30%, list=17%, signal=35%
HALLMARK_INTERFERON_GAMMA_RESPONSE	HALLMARK_INTERFERON_GAMMA_RESPONSE	Details ...	135	-0.22749	-1.04983	0.32093	0.358478	0.992	1019	tags=13%, list=7%, signal=13%
HALLMARK_ADIPOGENESIS	HALLMARK_ADIPOGENESIS		173	-0.196276	-0.950011	0.606965	0.582754	1	3739	tags=32%, list=25%, signal=43%
