# Supplementary material for: Mitotic gene regulation by the N-MYC-WDR5-PDPK1 nexus
Source: BMC Genomics. 2024 Apr 11;25:360. doi: 10.1186/s12864-024-10282-6 (PMC11007937; doi:10.1186/s12864-024-10282-6)
Supplement: Supplementary file 5 — Supplementary Material 5 [file 12864_2024_10282_MOESM5_ESM.xlsx]

## Sheet: Sheet1
Additional File 4: Table S3. RNA-seq analysis of engineered CHP-134 cells treated with 500 nM dTAG47 for 24 hr to induce degradation of PDPK1 (FDR < 0.05).
gene	baseMean	log2FoldChange	lfcSE	stat	pvalue	padj
GATSL1	375.625	-4.01734	0.315763	-12.7226	4.42618e-37	2.50625e-33
NGFR	440.062	-3.00942	0.243916	-12.3379	5.65855e-35	1.92243e-31
C20orf166-AS1	101.939	-2.64888	0.473167	-5.5982	2.16591e-08	1.87716e-06
KIF12	129.548	-2.59399	0.419877	-6.17799	6.49218e-10	8.75259e-08
NTNG2	106.636	-2.23913	0.534887	-4.18617	2.83699e-05	0.00070456
ARID5B	109.549	-2.10839	0.4533	-4.65121	3.29989e-06	0.000127891
COL1A1	631.195	-2.10675	0.206923	-10.1813	2.40303e-24	2.55127e-21
TMEM52	95.588	-1.98518	0.499062	-3.97782	6.95513e-05	0.00141487
KCNJ11	100.41	-1.94932	0.462353	-4.21609	2.48571e-05	0.000636873
HAPLN3	239.704	-1.94619	0.330753	-5.88411	4.00212e-09	4.41455e-07
PRDM1	133.081	-1.88963	0.433208	-4.36194	1.28914e-05	0.000383513
EXPH5	253.329	-1.87754	0.304798	-6.15995	7.27686e-10	9.58111e-08
UTRN	614.342	-1.83645	0.202344	-9.07589	1.12754e-19	7.09391e-17
C4orf32	101.165	-1.83575	0.461427	-3.97842	6.9375e-05	0.00141487
C1orf95	439.709	-1.79561	0.234466	-7.65832	1.88385e-14	5.81836e-12
PITX3	133.871	-1.77	0.407813	-4.34021	1.42346e-05	0.000410531
COL11A1	119.377	-1.76946	0.424991	-4.16352	3.13382e-05	0.000765515
NOG	187.863	-1.76439	0.350065	-5.04017	4.65117e-07	2.55582e-05
RP1-153P14.8	124.244	-1.74059	0.429006	-4.05727	4.96505e-05	0.00109677
PLEKHH2	253.942	-1.73679	0.300388	-5.78183	7.38929e-09	7.42733e-07
SESN3	1142.9	-1.6633	0.166252	-10.0047	1.45402e-23	1.37219e-20
GPR85	264.718	-1.65172	0.293188	-5.63364	1.76446e-08	1.57752e-06
NOTUM	295.217	-1.63287	0.275331	-5.93056	3.01903e-09	3.46515e-07
SEMA6B	344.991	-1.62381	0.279543	-5.8088	6.29229e-09	6.478e-07
LINC00595	110.482	-1.62042	0.455821	-3.55495	0.000378047	0.00521257
LRP4	539.259	-1.6133	0.213771	-7.54688	4.45807e-14	1.30568e-11
ZBTB16	177.311	-1.59682	0.362407	-4.40615	1.05225e-05	0.000328577
MAMLD1	220.666	-1.58774	0.377096	-4.21044	2.54879e-05	0.000645251
LRFN2	185.352	-1.57688	0.342032	-4.61033	4.02029e-06	0.000150094
NKAIN4	109.825	-1.56885	0.439925	-3.56617	0.000362237	0.00503133
DAB1	96.5515	-1.54803	0.466465	-3.31864	0.000904564	0.0101537
TMEM92	315.437	-1.54707	0.301498	-5.13127	2.878e-07	1.70344e-05
GRID2IP	173.112	-1.54664	0.406687	-3.80302	0.000142942	0.00248531
MOXD1	114.191	-1.54132	0.42812	-3.60021	0.00031796	0.00450474
LIPG	154.099	-1.52965	0.371606	-4.11631	3.84981e-05	0.000897075
SUSD4	472.189	-1.52787	0.231973	-6.5864	4.5062e-11	8.3203e-09
BCAS1	96.3257	-1.52201	0.4664	-3.26332	0.00110113	0.0118012
ADORA1	267.816	-1.5214	0.290158	-5.24335	1.57685e-07	1.01848e-05
C10orf10	140.502	-1.52115	0.399557	-3.8071	0.000140603	0.00245976
GPM6A	102.437	-1.49551	0.455867	-3.28059	0.00103589	0.0112478
ITGA5	1013.6	-1.4773	0.174538	-8.46409	2.58162e-17	1.15405e-14
CDK18	2420.06	-1.47728	0.137195	-10.7677	4.89029e-27	1.03839e-23
TPBG	152.641	-1.46761	0.37551	-3.90833	9.29381e-05	0.00176989
GRM4	1466.82	-1.46631	0.150501	-9.74289	1.97838e-22	1.66159e-19
GABRD	149.875	-1.46269	0.378857	-3.86079	0.00011302	0.00205774
SLITRK3	142.472	-1.45925	0.444008	-3.28654	0.00101427	0.0110516
SDC2	359.384	-1.45464	0.26201	-5.55187	2.82627e-08	2.33057e-06
FBLN2	731.118	-1.44669	0.194245	-7.44776	9.49354e-14	2.64372e-11
GALNT5	182.21	-1.44237	0.342505	-4.21124	2.53971e-05	0.00064391
PPIC	96.8796	-1.4245	0.468573	-3.04009	0.00236511	0.0205926
RP11-616L12.1	117.303	-1.42344	0.423227	-3.3633	0.000770172	0.0089609
STON1	337.859	-1.4173	0.263433	-5.38012	7.44343e-08	5.45007e-06
RTL1	284.546	-1.40308	0.305437	-4.59368	4.355e-06	0.000161173
HMCN1	973.373	-1.40298	0.167353	-8.38333	5.1451e-17	2.24102e-14
FEZF1-AS1	124.536	-1.39575	0.420886	-3.31621	0.000912459	0.010204
RP11-463M14.1	116.807	-1.39523	0.478999	-2.9128	0.00358204	0.0283278
SOX13	247.22	-1.39287	0.301132	-4.62545	3.73787e-06	0.000141101
OCEL1	239.038	-1.38932	0.302097	-4.59891	4.24711e-06	0.000158214
ACTG1P10	191.535	-1.38437	0.397011	-3.48698	0.000488513	0.00633492
CSF3R	130.799	-1.37006	0.400897	-3.4175	0.000631996	0.00769724
PRKCH	427.058	-1.36675	0.234384	-5.83123	5.50214e-09	5.84156e-07
PHYHIP	160.913	-1.36348	0.363025	-3.75589	0.000172724	0.00285582
FHDC1	505.667	-1.36177	0.219527	-6.2032	5.53252e-10	7.51847e-08
CACNG5	96.9823	-1.36086	0.467702	-2.90967	0.00361806	0.0285329
RP11-38P22.2	168.297	-1.35915	0.364687	-3.72689	0.000193854	0.00311008
UBE2Q2P1	181.845	-1.35215	0.349754	-3.86602	0.000110626	0.00201848
TNFAIP2	552.554	-1.34888	0.209717	-6.43191	1.26013e-10	2.09861e-08
TMEM255A	212.255	-1.34485	0.335554	-4.00786	6.12723e-05	0.00129457
HEYL	173.909	-1.3418	0.34976	-3.83633	0.000124884	0.00222603
SDCBPP3	109.109	-1.34111	0.436036	-3.07568	0.0021002	0.0189363
TMCC3	234.088	-1.33518	0.31222	-4.27639	1.8995e-05	0.000517925
AMN	523.213	-1.33123	0.213616	-6.23189	4.60827e-10	6.46948e-08
INPP5J	131.494	-1.32959	0.409084	-3.25016	0.00115341	0.0121923
BTN3A2	136.296	-1.32778	0.400119	-3.31845	0.000905177	0.0101537
CDKN1C	456.214	-1.31588	0.226639	-5.80606	6.39613e-09	6.54525e-07
SCN2A	184.798	-1.31574	0.339244	-3.87844	0.000105129	0.00194111
RPL9P29	108.515	-1.31463	0.447299	-2.93903	0.00329241	0.0264686
TBR1	107.648	-1.31409	0.441928	-2.97354	0.00294382	0.0244111
PDGFRA	461.063	-1.31285	0.237286	-5.53278	3.152e-08	2.52562e-06
KCNA4	175.338	-1.30704	0.348431	-3.75123	0.000175972	0.00289394
C2CD4C	371.719	-1.30252	0.254838	-5.11115	3.20208e-07	1.8692e-05
STAC2	628.216	-1.30128	0.221509	-5.87461	4.23828e-09	4.61511e-07
GRB14	398.964	-1.29629	0.242016	-5.35621	8.4984e-08	5.99014e-06
CHRDL1	555.705	-1.29354	0.207527	-6.23311	4.57253e-10	6.46948e-08
TRABD2B	137.674	-1.29148	0.397383	-3.24995	0.00115424	0.0121933
EPOR	445.796	-1.2895	0.231132	-5.57906	2.41824e-08	2.0338e-06
RP11-738B7.1	132.713	-1.28901	0.399646	-3.22537	0.00125809	0.012968
HPCAL4	304.289	-1.28611	0.27681	-4.6462	3.38108e-06	0.000129942
RP11-567M16.1	320.851	-1.28575	0.279679	-4.59724	4.28116e-06	0.000159134
FGFR4	1266.01	-1.28372	0.153994	-8.33618	7.67312e-17	3.10341e-14
RP11-830F9.7	184.36	-1.28275	0.340424	-3.76808	0.000164507	0.00276956
RP11-449D8.2	114.062	-1.28249	0.427136	-3.00253	0.00267742	0.0226726
COL27A1	1796.65	-1.28071	0.136478	-9.384	6.35166e-21	4.14983e-18
ZCCHC24	305.917	-1.27481	0.269613	-4.72828	2.26431e-06	9.45059e-05
MFNG	2586.08	-1.27031	0.134306	-9.45831	3.12974e-21	2.41659e-18
UNC93B1	184.802	-1.26961	0.363665	-3.49115	0.000480942	0.00626035
ADAMTS12	179.602	-1.26886	0.349276	-3.63283	0.00028033	0.00407702
CD72	113.176	-1.26886	0.427864	-2.96556	0.00302134	0.024854
SMTNL2	209.032	-1.25639	0.320134	-3.92458	8.68826e-05	0.00167808
SSPO	277.473	-1.24674	0.282105	-4.41944	9.89584e-06	0.00031362
EFNA3	262.621	-1.24553	0.288171	-4.32217	1.545e-05	0.000438878
FZD2	1749.51	-1.24513	0.143444	-8.68031	3.94703e-18	2.09525e-15
FGF8	102.196	-1.24218	0.453377	-2.73984	0.00614693	0.0419855
LONRF3	697.863	-1.24213	0.189304	-6.56154	5.32563e-11	9.54943e-09
RP11-9G1.3	266.906	-1.2381	0.287431	-4.30746	1.65139e-05	0.000462906
DOC2B	394.797	-1.23201	0.257487	-4.78476	1.71195e-06	7.57071e-05
MFGE8	1086.14	-1.2314	0.15969	-7.71119	1.24649e-14	3.92113e-12
KAL1	287.514	-1.23057	0.284477	-4.32574	1.52022e-05	0.000434016
SHISA2	198.008	-1.2294	0.345826	-3.55495	0.000378047	0.00521257
C19orf45	99.8908	-1.22773	0.456143	-2.69154	0.00711235	0.0466935
CSPG5	204.08	-1.22684	0.333602	-3.67757	0.000235468	0.00360156
SCN1A	186.211	-1.2246	0.337972	-3.62336	0.000290796	0.00418623
SERPINB9	118.561	-1.21598	0.430934	-2.82173	0.00477648	0.0348831
NTRK2	104.267	-1.21459	0.444806	-2.73061	0.00632166	0.0428858
SALL4	570.463	-1.21327	0.215591	-5.62767	1.82665e-08	1.62457e-06
TTC39B	644.878	-1.21104	0.199191	-6.07982	1.20319e-09	1.49187e-07
CPNE4	222.546	-1.20717	0.315589	-3.82514	0.000130696	0.00231505
BCL6	486.233	-1.20425	0.224899	-5.35466	8.57176e-08	6.01688e-06
LDB3	733.911	-1.20334	0.185407	-6.49024	8.56997e-11	1.47049e-08
FAM131C	169.617	-1.20307	0.368549	-3.26435	0.00109715	0.0117734
LINC00472	158.012	-1.20177	0.380557	-3.15792	0.00158901	0.0154097
PCDH7	176.334	-1.20157	0.34804	-3.45238	0.00055567	0.00698163
AHR	185.975	-1.20007	0.368634	-3.25544	0.00113217	0.0120186
LRP10	649.023	-1.18989	0.194415	-6.12035	9.33708e-10	1.18365e-07
NOTCH1	575.897	-1.18283	0.221709	-5.33506	9.55154e-08	6.62253e-06
FER1L4	856.59	-1.17769	0.181282	-6.49644	8.22409e-11	1.44023e-08
RP11-87G24.3	124.151	-1.1756	0.410329	-2.86502	0.00416988	0.0316788
THRB	189.627	-1.17489	0.339659	-3.45902	0.000542154	0.00685746
CXCR6	157.184	-1.17395	0.369411	-3.1779	0.00148344	0.0145913
DMD	108.606	-1.17335	0.437185	-2.68387	0.00727749	0.0475106
RP11-830F9.5	186.678	-1.16802	0.344266	-3.3928	0.000691833	0.00824714
LRRC3DN	256.52	-1.16394	0.293755	-3.96229	7.42346e-05	0.00149057
ZNF469	159.416	-1.16352	0.3638	-3.19823	0.00138276	0.0138414
PDGFD	121.716	-1.16339	0.423022	-2.75018	0.00595625	0.0411129
NRIP3	258.943	-1.1593	0.289725	-4.00137	6.29769e-05	0.00131102
GFPT2	880.721	-1.15774	0.173451	-6.67476	2.47634e-11	4.89135e-09
CHRM2	123.884	-1.15682	0.409335	-2.8261	0.0047118	0.0345146
PACSIN1	114.75	-1.15578	0.423846	-2.72689	0.00639341	0.0432516
BTN3A1	364.127	-1.15434	0.251788	-4.58457	4.54931e-06	0.00016691
SYNGR3	483.713	-1.15214	0.219638	-5.24561	1.55763e-07	1.0099e-05
OAF	406.409	-1.1427	0.238403	-4.79314	1.64187e-06	7.35897e-05
FZD7	268.145	-1.14017	0.285071	-3.99962	6.34455e-05	0.00131593
PHLDB3	171.831	-1.13553	0.35333	-3.21379	0.00130996	0.0133228
GABRA5	1119.57	-1.13473	0.16061	-7.06511	1.60483e-12	3.63484e-10
AC096669.3	119.841	-1.13141	0.422523	-2.67776	0.00741171	0.0481738
MRC2	1864.94	-1.13062	0.1371	-8.24664	1.62904e-16	5.88775e-14
RASSF4	451.149	-1.12527	0.228465	-4.92536	8.42072e-07	4.19037e-05
NCKAP5	438.117	-1.11695	0.251821	-4.43547	9.1873e-06	0.000294831
NID1	2287.03	-1.11685	0.131279	-8.50743	1.77837e-17	8.16463e-15
CTC-360J11.4	131.565	-1.11315	0.406976	-2.73518	0.00623456	0.0424111
ANO7	312.296	-1.11205	0.267479	-4.15754	3.21693e-05	0.000777326
ITGA2B	510.211	-1.11084	0.21746	-5.10823	3.25193e-07	1.88591e-05
MOB3C	380.544	-1.11068	0.243739	-4.55686	5.19241e-06	0.000188469
NPNT	462.978	-1.10927	0.231999	-4.78135	1.74123e-06	7.64296e-05
ITGA3	511.183	-1.10307	0.228475	-4.82794	1.37951e-06	6.35058e-05
KIF25-AS1	194.009	-1.103	0.332896	-3.31336	0.000921813	0.0102748
EYA4	259.654	-1.10136	0.290182	-3.79541	0.000147399	0.00253685
HES4	350.602	-1.10032	0.261121	-4.21382	2.51084e-05	0.000640587
HNF4G	137.458	-1.0985	0.395345	-2.77858	0.00545979	0.0384357
LINC00263	1954.18	-1.09618	0.140404	-7.80731	5.8421e-15	1.87245e-12
IGSF10	215.756	-1.09563	0.318736	-3.43743	0.000587271	0.00729346
ELOVL7	182.152	-1.0929	0.341196	-3.20314	0.00135938	0.0136881
SLC4A11	198.295	-1.09072	0.341928	-3.18991	0.00142315	0.0141457
EFCAB4A	435.14	-1.08806	0.251037	-4.33426	1.46249e-05	0.000420362
RBM20	205.979	-1.08667	0.321221	-3.38294	0.00071714	0.00847153
CHRNA1	1178.36	-1.08538	0.187717	-5.78202	7.3811e-09	7.42733e-07
PTPRK	672.81	-1.08354	0.196082	-5.52593	3.27745e-08	2.61381e-06
SORL1	1458.02	-1.08131	0.152589	-7.08641	1.37633e-12	3.24719e-10
ROR2	430.174	-1.07781	0.231876	-4.6482	3.34842e-06	0.000129272
SYNPO	467.007	-1.07319	0.222677	-4.81952	1.43907e-06	6.55373e-05
CTD-3065J16.6	197.698	-1.0706	0.334024	-3.20517	0.00134983	0.013608
CHL1	587.269	-1.06998	0.205515	-5.20633	1.92616e-07	1.20737e-05
NPR3	485.851	-1.06907	0.224677	-4.75824	1.9529e-06	8.44119e-05
COL9A3	322.8	-1.06709	0.27006	-3.95132	7.77215e-05	0.00154056
PROC	247.741	-1.06281	0.301841	-3.52108	0.000429792	0.00574921
CCDC85A	171.155	-1.0628	0.360544	-2.94777	0.00320077	0.0258912
GPR157	150.477	-1.05527	0.371959	-2.83706	0.00455312	0.0337157
FREM2	241.027	-1.05221	0.300237	-3.50461	0.000457284	0.00602629
WISP2	174.039	-1.05193	0.35996	-2.92236	0.00347393	0.0276329
PCDH20	232.978	-1.05005	0.309899	-3.38835	0.000703136	0.0083409
CRABP2	2622.96	-1.04946	0.122998	-8.53234	1.43419e-17	6.76737e-15
UGT3A2	144.911	-1.04898	0.380751	-2.75503	0.00586859	0.0407562
LRRC3	340.063	-1.04893	0.278763	-3.76282	0.000168006	0.00279892
AMOT	1574.62	-1.04734	0.140862	-7.43523	1.04388e-13	2.86005e-11
SLC24A4	429.657	-1.04677	0.234619	-4.46156	8.13656e-06	0.000270481
GALNT12	165.177	-1.04488	0.356334	-2.93231	0.00336445	0.0269331
SLC17A7	184.394	-1.0435	0.34095	-3.06058	0.00220911	0.0195754
ATP2B4	2569.22	-1.04149	0.126127	-8.25746	1.48801e-16	5.61707e-14
JSRP1	165.481	-1.04127	0.356321	-2.92229	0.00347465	0.0276329
EPS8L1	431.674	-1.03927	0.232022	-4.47918	7.49312e-06	0.000252551
NFIX	830.448	-1.03195	0.176081	-5.86066	4.61021e-09	4.95656e-07
PAQR5	427.433	-1.02397	0.24075	-4.25325	2.10692e-05	0.00056791
RP11-258C19.7	491.592	-1.02119	0.232519	-4.39184	1.12397e-05	0.00034495
CSDC2	768.639	-1.02041	0.18293	-5.57818	2.43046e-08	2.0338e-06
FZD5	452.624	-1.01938	0.235318	-4.33191	1.47822e-05	0.000424164
IL1RAP	286.868	-1.01902	0.277099	-3.67748	0.000235553	0.00360156
IP6K3	199.723	-1.01185	0.327939	-3.08548	0.00203226	0.0184083
SLC30A3	514.793	-1.01097	0.215482	-4.69165	2.71011e-06	0.000110135
ABCA12	3506.21	-1.01073	0.118195	-8.55137	1.21634e-17	5.92264e-15
PDGFC	223.546	-1.01049	0.309041	-3.26975	0.00107644	0.0115877
HERC5	313.928	-1.00528	0.264664	-3.79832	0.000145679	0.00252178
PPP1R17	2019.71	-1.00413	0.131857	-7.61524	2.63202e-14	7.98395e-12
NOTCH3	773.091	-1.00379	0.202192	-4.96455	6.88592e-07	3.58565e-05
C1orf115	772.877	-0.998689	0.182461	-5.47344	4.41386e-08	3.46037e-06
EPHA2	464.634	-0.99737	0.230724	-4.32279	1.54066e-05	0.000438379
PDE4C	965.24	-0.995988	0.173655	-5.73544	9.72588e-09	9.54991e-07
SOX9	255.415	-0.9941	0.308433	-3.22307	0.00126825	0.0130176
LATS2	231.417	-0.991036	0.307483	-3.22306	0.00126827	0.0130176
MAOA	774.279	-0.99049	0.189874	-5.21657	1.82271e-07	1.15102e-05
RREB1	2593.68	-0.990151	0.122991	-8.05061	8.23807e-16	2.7988e-13
FAM84B	406.742	-0.985696	0.239546	-4.11484	3.87444e-05	0.00090151
RPS6KA5	481.155	-0.984719	0.220438	-4.46709	7.92889e-06	0.000265134
NKD2	445.945	-0.980752	0.22733	-4.31422	1.6017e-05	0.000450464
TCF7L1	295.225	-0.974296	0.272858	-3.57071	0.000356013	0.00496111
BDNF	323.765	-0.973389	0.261044	-3.72883	0.000192367	0.00309153
TSPAN12	559.358	-0.971553	0.209211	-4.64389	3.41915e-06	0.000130519
MARCH4	384.803	-0.96985	0.242141	-4.00531	6.19356e-05	0.00129729
CHODL	269.603	-0.969678	0.288823	-3.35735	0.000786935	0.00908129
CNN2	3820.42	-0.968142	0.11162	-8.67352	4.18957e-18	2.15661e-15
CPNE5	271.275	-0.96673	0.283177	-3.41387	0.000640461	0.00778698
CAPS2	260.251	-0.966373	0.307308	-3.14464	0.0016629	0.0158339
LTBP1	972.629	-0.964069	0.172821	-5.57843	2.42702e-08	2.0338e-06
ZC3H6	1651.36	-0.963924	0.176118	-5.47317	4.42044e-08	3.46037e-06
RASIP1	171.559	-0.962457	0.352992	-2.72657	0.00639962	0.0432764
FOXN4	897.708	-0.962129	0.172411	-5.58044	2.39907e-08	2.0338e-06
BTN2A3P	236.712	-0.958026	0.305672	-3.13416	0.00172347	0.0162648
NEUROD6	393.121	-0.957833	0.242762	-3.94556	7.96123e-05	0.00156888
CTD-3193O13.9	490.669	-0.956898	0.226921	-4.21688	2.4771e-05	0.000636873
CACNB4	856.129	-0.955933	0.179699	-5.31962	1.03982e-07	7.06535e-06
KLRG2	471.308	-0.955305	0.222274	-4.29788	1.7244e-05	0.000479418
ADAMTS4	225.909	-0.952052	0.31425	-3.0296	0.00244879	0.0211155
POU4F2	243.504	-0.951303	0.296948	-3.2036	0.00135723	0.0136745
DKK3	1260.49	-0.950192	0.154934	-6.13287	8.63078e-10	1.11069e-07
SYT13	1267.89	-0.948004	0.1507	-6.29068	3.16085e-10	4.66899e-08
GPR12	204.486	-0.944952	0.33287	-2.8388	0.00452833	0.0336201
ABCG4	303.524	-0.943196	0.268489	-3.51298	0.00044311	0.00586889
NPM1P13	428.748	-0.936999	0.23524	-3.98317	6.8003e-05	0.00139177
ABHD15	575.959	-0.93331	0.220316	-4.23623	2.27302e-05	0.000604252
FAM78A	345.932	-0.92894	0.259067	-3.58571	0.000336167	0.00474685
SLC17A5	456.261	-0.927042	0.229868	-4.03292	5.50869e-05	0.00118601
ALDH1A3	234.016	-0.921682	0.316973	-2.90776	0.00364026	0.0286681
ZFYVE28	385.677	-0.921331	0.253505	-3.63437	0.000278666	0.00405996
SPOCK2	1725.2	-0.920862	0.147143	-6.25828	3.89245e-10	5.55639e-08
STAT5A	217.168	-0.919134	0.328085	-2.80151	0.00508642	0.0364262
ERVW-1	1232.12	-0.918992	0.152303	-6.03397	1.59983e-09	1.94116e-07
SERPINI1	1410.11	-0.916036	0.14912	-6.14296	8.09969e-10	1.0503e-07
ACAP1	203.236	-0.914339	0.324349	-2.819	0.00481735	0.035016
ATP2A3	720.529	-0.912171	0.18657	-4.88915	1.0127e-06	4.91507e-05
BCAN	231.742	-0.911078	0.304157	-2.99542	0.00274068	0.0230873
RTBDN	379.656	-0.904471	0.247296	-3.65744	0.000254743	0.00379923
P2RY1	515.488	-0.903884	0.216082	-4.18307	2.87604e-05	0.000712177
SLC44A5	1035.07	-0.902005	0.162911	-5.5368	3.08056e-08	2.48007e-06
ROBO2	515.969	-0.900173	0.216291	-4.16186	3.15669e-05	0.000768234
MDGA1	550.152	-0.898377	0.214756	-4.18324	2.87387e-05	0.000712177
CDHR3	830.743	-0.896536	0.180025	-4.98007	6.35617e-07	3.3428e-05
SLC8A1	384.328	-0.896451	0.24299	-3.68926	0.000224909	0.00348589
MGST1	351.499	-0.893724	0.254006	-3.51852	0.000433964	0.00577723
RP11-213G2.2	661.944	-0.893569	0.192129	-4.65089	3.30511e-06	0.000127891
LYN	377.278	-0.892473	0.243659	-3.66279	0.000249481	0.00373716
TMEM119	2013.64	-0.890956	0.145397	-6.12773	8.91443e-10	1.13857e-07
RGS14	1039.68	-0.88832	0.16159	-5.49735	3.8553e-08	3.06028e-06
SLC22A31	237.059	-0.887899	0.302598	-2.93425	0.0033435	0.0268159
PRKCD	569.429	-0.88481	0.210614	-4.2011	2.6562e-05	0.000668457
KIAA1462	588.817	-0.884401	0.201854	-4.3814	1.17921e-05	0.000357872
F12	1201.16	-0.87701	0.161795	-5.42048	5.94377e-08	4.48742e-06
CAV2	243.278	-0.875928	0.318704	-2.74841	0.00598851	0.0413188
ALDOC	3264.7	-0.875497	0.123802	-7.07173	1.53017e-12	3.51258e-10
RP11-213G2.1	231.649	-0.874157	0.316463	-2.76227	0.00574013	0.0400771
CLDN11	503.321	-0.873942	0.215591	-4.05371	5.04125e-05	0.00110421
PLCH2	564.879	-0.873658	0.206796	-4.22474	2.39215e-05	0.000621637
GPC4	735.605	-0.867565	0.186798	-4.6444	3.41061e-06	0.000130486
AC091878.1	240.529	-0.866497	0.298745	-2.90045	0.00372623	0.0291559
CLEC4F	298.146	-0.866374	0.273538	-3.16729	0.00153865	0.0150041
NXPH3	259.652	-0.866154	0.303582	-2.85312	0.00432926	0.0324885
PCAT6	239.308	-0.861705	0.299343	-2.87865	0.00399379	0.0306841
TMTC1	345.152	-0.858631	0.25477	-3.37021	0.000751097	0.00878673
SLC22A18	428.927	-0.858282	0.230884	-3.71738	0.000201301	0.00320478
EPPK1	235.134	-0.857877	0.301602	-2.84441	0.00444944	0.0332232
LAMB2	376.824	-0.852033	0.246449	-3.45723	0.000545759	0.00688985
ARHGAP20	464.845	-0.849903	0.22458	-3.78442	0.000154069	0.00262768
GAS2L3	2633.41	-0.849694	0.133359	-6.37146	1.87232e-10	2.94492e-08
SPAG4	991.178	-0.847655	0.167996	-5.04568	4.51914e-07	2.49242e-05
BATF3	434.07	-0.844939	0.230302	-3.66883	0.000243665	0.00369565
ROBO3	252.585	-0.844334	0.293722	-2.8746	0.00404535	0.0309681
KCNQ4	534.268	-0.842595	0.232831	-3.61892	0.00029584	0.00424804
LMO3	602.603	-0.842348	0.200099	-4.20965	2.55763e-05	0.000645846
GABRB2	561.318	-0.840076	0.207109	-4.0562	4.98768e-05	0.00109891
OCA2	234.507	-0.839917	0.309787	-2.71127	0.0067026	0.0446849
SYT2	2959.24	-0.839623	0.118347	-7.09457	1.29758e-12	3.10451e-10
PTPRZ1	966.129	-0.837275	0.167789	-4.99006	6.0362e-07	3.1943e-05
FAT4	331.722	-0.83499	0.263189	-3.17259	0.00151086	0.0148096
NUDT7	332.356	-0.834439	0.257861	-3.236	0.00121218	0.0125863
ITGB5	310.479	-0.834096	0.2668	-3.1263	0.0017702	0.016619
AL132709.5	373.56	-0.833552	0.244713	-3.40625	0.000658629	0.00795176
HSPD1P6	606.094	-0.832133	0.204047	-4.07814	4.53983e-05	0.00101739
PLS1	965.871	-0.831258	0.167972	-4.9488	7.46724e-07	3.83221e-05
FHAD1	549.174	-0.831034	0.207968	-3.99598	6.44285e-05	0.00133469
LGALS3BP	708.378	-0.829857	0.186996	-4.43783	9.08718e-06	0.000293467
TMEM102	233.601	-0.829809	0.302562	-2.74261	0.00609538	0.0418199
PAIP2B	608.549	-0.82964	0.208596	-3.97726	6.9715e-05	0.00141487
HSD11B2	448.439	-0.828969	0.228249	-3.63187	0.00028138	0.00408879
NEAT1	50754	-0.827887	0.0877907	-9.43024	4.09155e-21	2.78013e-18
CADPS2	602.619	-0.826823	0.199564	-4.14314	3.42583e-05	0.000815051
RAD51-AS1	860.417	-0.826751	0.174369	-4.74139	2.12261e-06	8.99043e-05
LPCAT2	246.469	-0.826241	0.295454	-2.79652	0.00516563	0.0368227
PXDN	5460.54	-0.821217	0.103706	-7.91871	2.39985e-15	7.99337e-13
PODXL	2153.49	-0.819523	0.130947	-6.25845	3.8882e-10	5.55639e-08
PTPN14	3332.68	-0.816413	0.117485	-6.9491	3.67633e-12	8.00639e-10
HIVEP2	1134.82	-0.809527	0.156575	-5.17022	2.33821e-07	1.41349e-05
SLITRK2	556.834	-0.809397	0.206585	-3.91798	8.92936e-05	0.00171393
CDS1	550.653	-0.8089	0.211489	-3.82478	0.00013089	0.00231607
PRRX1	650.43	-0.808778	0.196813	-4.10938	3.96722e-05	0.000918135
COL6A2	4974.37	-0.805978	0.112993	-7.13299	9.82085e-13	2.41778e-10
APCDD1	258.331	-0.803167	0.292921	-2.74192	0.00610812	0.0418239
RP11-32D17.4	248.74	-0.803149	0.295073	-2.72187	0.00649145	0.043758
RBFOX1	1059.8	-0.802037	0.160417	-4.99971	5.7417e-07	3.05025e-05
CCNG2	1692.66	-0.798689	0.14109	-5.66086	1.50618e-08	1.36821e-06
AC011899.9	380.38	-0.796544	0.247808	-3.21436	0.00130735	0.0133141
AOC3	295.503	-0.796509	0.27206	-2.9277	0.00341482	0.0272451
GEM	576.455	-0.795528	0.20328	-3.91346	9.09843e-05	0.00173853
FGFRL1	1302.68	-0.793961	0.151216	-5.2505	1.51685e-07	9.87233e-06
TRPM3	768.968	-0.793947	0.18174	-4.36858	1.25059e-05	0.000375997
DICER1-AS1	630.454	-0.793762	0.203383	-3.90279	9.50919e-05	0.00180081
SSH3	689.915	-0.793646	0.198238	-4.00351	6.24095e-05	0.001304
TMEM87B	435.149	-0.789463	0.24	-3.28944	0.00100388	0.0109789
ST8SIA4	646.994	-0.788879	0.209718	-3.76162	0.000168815	0.00280319
BAIAP2L1	326.339	-0.787574	0.259444	-3.03563	0.00240037	0.0208249
SPOCK3	405.05	-0.786447	0.242131	-3.24803	0.00116207	0.0122175
MEG8	446.265	-0.785987	0.230581	-3.40872	0.000652684	0.00791374
COBL	480.426	-0.785052	0.22258	-3.52705	0.000420212	0.00565174
SEMA3D	856.745	-0.785008	0.177365	-4.42595	9.60202e-06	0.000305448
ANKRD33B	748.157	-0.783603	0.18538	-4.22701	2.36819e-05	0.000619628
NACC2	510.16	-0.782572	0.213791	-3.66045	0.000251768	0.00376478
PRKAG2-AS1	518.101	-0.781787	0.22516	-3.47213	0.000516338	0.00658486
FDFT1	21112.8	-0.781313	0.0946969	-8.25067	1.57504e-16	5.81633e-14
SLC29A2	4228.14	-0.779535	0.108627	-7.17628	7.16342e-13	1.78949e-10
RASSF2	301.091	-0.777954	0.269099	-2.89096	0.00384068	0.0297907
GALNT18	466.075	-0.775806	0.222819	-3.48178	0.000498095	0.0064218
SLITRK4	875.586	-0.774179	0.182399	-4.24443	2.19149e-05	0.000585561
KLF15	1366.46	-0.773278	0.148149	-5.21958	1.79326e-07	1.14091e-05
RP11-374P20.4	325.384	-0.771121	0.260506	-2.96009	0.00307546	0.0251288
PCSK5	740.162	-0.77034	0.194479	-3.96106	7.46193e-05	0.00149476
CHRD	294.825	-0.767919	0.277654	-2.76574	0.00567945	0.0397188
RP11-551L14.1	1066.38	-0.766834	0.160299	-4.78378	1.72031e-06	7.57071e-05
PREX2	2788.99	-0.765881	0.1232	-6.21658	5.08096e-10	7.01709e-08
PSTPIP2	260.302	-0.765608	0.287745	-2.66072	0.00779744	0.0497578
CD4	410.67	-0.765365	0.238575	-3.20807	0.00133628	0.0135195
SLC5A4	398.001	-0.764823	0.271091	-2.82128	0.00478328	0.0349177
HTRA3	5638.17	-0.763597	0.111848	-6.82707	8.6664e-12	1.81748e-09
KCTD19	538.912	-0.762709	0.208989	-3.64952	0.000262727	0.0038842
ABCD2	346.468	-0.762615	0.257728	-2.95899	0.00308648	0.0251946
RGS7BP	465.124	-0.761537	0.223754	-3.40346	0.00066539	0.00801629
MDGA2	318.46	-0.759393	0.267203	-2.84201	0.00448305	0.0333861
MCAM	1477.7	-0.757881	0.14649	-5.17361	2.29613e-07	1.39301e-05
BTN2A2	1198.87	-0.756824	0.156937	-4.82247	1.41794e-06	6.47488e-05
YBX2	352.689	-0.756722	0.255934	-2.95671	0.00310938	0.0253422
MAPK13	410.765	-0.756136	0.235155	-3.21547	0.00130229	0.0132923
NLGN3	423.262	-0.755816	0.235382	-3.21101	0.00132267	0.0134059
MXRA8	312.117	-0.753435	0.270611	-2.7842	0.00536602	0.0378551
FYCO1	1741.17	-0.752417	0.135775	-5.54167	2.99605e-08	2.43511e-06
ALS2CL	533.912	-0.751699	0.214538	-3.5038	0.000458667	0.00603982
DAB2	273.986	-0.749381	0.281046	-2.6664	0.00766695	0.0492581
SLC24A2	686.833	-0.749166	0.195403	-3.83395	0.0001261	0.002243
PRUNE2	1555.23	-0.748807	0.140924	-5.31355	1.07511e-07	7.27604e-06
RP11-258C19.5	748.45	-0.748451	0.198718	-3.7664	0.00016562	0.00277729
ELF4	485.724	-0.746498	0.21979	-3.39642	0.00068273	0.00816728
SHISA7	323.452	-0.746382	0.261811	-2.85084	0.00436041	0.0326732
CASC15	1298.52	-0.745814	0.152059	-4.90478	9.35342e-07	4.5862e-05
GATM	4775.46	-0.744417	0.11008	-6.76253	1.35605e-11	2.80917e-09
FZD4	912.55	-0.742665	0.169484	-4.38192	1.17637e-05	0.000357872
ERMP1	745.396	-0.742452	0.184834	-4.01686	5.89784e-05	0.00125547
HTR6	439.248	-0.741752	0.238443	-3.11081	0.00186574	0.0172904
C17orf103	862.185	-0.739987	0.185318	-3.99306	6.52268e-05	0.00134626
TSHZ2	617.901	-0.736117	0.200392	-3.67338	0.000239363	0.00364016
PPFIA4	3946.29	-0.735663	0.110096	-6.68199	2.35725e-11	4.76698e-09
EPHA6	320.274	-0.735642	0.266624	-2.7591	0.00579613	0.0404348
PDE1C	538.417	-0.732724	0.210296	-3.48425	0.000493516	0.00638003
SLC8A2	291.058	-0.730503	0.273351	-2.6724	0.007531	0.048692
FAT3	1806.63	-0.728282	0.137192	-5.3085	1.10532e-07	7.39219e-06
FAM72B	980.073	-0.728136	0.169262	-4.30183	1.6939e-05	0.000472484
AGRN	397.169	-0.728083	0.241012	-3.02095	0.00251987	0.0216734
CDH11	407.887	-0.727905	0.245602	-2.96376	0.00303908	0.0249465
ABCC8	417.718	-0.72657	0.232739	-3.12182	0.00179738	0.0168036
COL25A1	3095.8	-0.726333	0.116755	-6.22099	4.94017e-10	6.87858e-08
PROS1	382.537	-0.726314	0.241753	-3.00437	0.00266135	0.0225816
FAM72D	1026.1	-0.724867	0.184525	-3.92829	8.55527e-05	0.00166485
KCNH6	659.71	-0.722583	0.192394	-3.75575	0.000172825	0.00285582
C1QL4	706.183	-0.721573	0.189462	-3.80854	0.000139789	0.00244804
SYNJ2	469.137	-0.721322	0.22249	-3.24204	0.00118677	0.0123907
MGLL	342.055	-0.720585	0.259959	-2.77192	0.00557269	0.0391494
ACSL6	701.015	-0.719198	0.192039	-3.74506	0.000180354	0.00294335
NTN4	431.88	-0.717209	0.229617	-3.12351	0.0017871	0.0167303
MLK4	1638.51	-0.71675	0.142602	-5.02622	5.00245e-07	2.70626e-05
ACOT11	808.86	-0.71358	0.178373	-4.00048	6.3213e-05	0.00131375
TEX19	684.708	-0.712708	0.189212	-3.76671	0.000165412	0.00277654
STEAP2	467.097	-0.711335	0.223679	-3.18016	0.00147196	0.0145036
TMEM74	718.684	-0.711128	0.187067	-3.80146	0.000143846	0.00249848
AHNAK2	1315.67	-0.708381	0.150127	-4.71856	2.37521e-06	9.84091e-05
PODN	471.853	-0.707664	0.225011	-3.14503	0.00166071	0.0158219
MTL5	521.63	-0.707055	0.21156	-3.3421	0.000831482	0.00948705
MEG3	6963.55	-0.704975	0.109106	-6.46137	1.03761e-10	1.7626e-08
PACSIN3	1329.3	-0.704061	0.155207	-4.53627	5.72576e-06	0.000203907
BRINP1	641.688	-0.704026	0.20199	-3.48546	0.0004913	0.00636591
PCBP3	1238.63	-0.70221	0.157353	-4.46264	8.09573e-06	0.000269651
AGPAT3	1162.77	-0.70101	0.156661	-4.47468	7.65247e-06	0.000256902
LINC00877	539.175	-0.696176	0.224177	-3.10547	0.00189976	0.0175387
MDFI	2532.83	-0.695794	0.122253	-5.69141	1.25994e-08	1.20968e-06
NRARP	350.694	-0.694425	0.25136	-2.76267	0.005733	0.0400602
ADCY5	1000.56	-0.6944	0.167111	-4.15532	3.24832e-05	0.000780471
NPTX2	1395.73	-0.694312	0.154355	-4.49814	6.85504e-06	0.000235722
OTX2	372.361	-0.692356	0.244506	-2.83165	0.00463084	0.0341424
RP11-1055B8.4	502.273	-0.691399	0.226943	-3.04658	0.00231462	0.0202672
RP11-343N15.5	559.618	-0.691357	0.243354	-2.84095	0.00449794	0.0334676
ARMCX2	429.128	-0.690823	0.230431	-2.99797	0.00271789	0.0229467
SHROOM2	629.368	-0.690131	0.195832	-3.5241	0.000424925	0.00571061
CELSR2	15729.2	-0.685647	0.110489	-6.20557	5.44983e-10	7.46583e-08
ASPM	18218	-0.68368	0.0910489	-7.50893	5.96147e-14	1.7164e-11
PRKAA2	2963.47	-0.683366	0.148837	-4.59138	4.40322e-06	0.000162603
HBQ1	500.519	-0.682859	0.215444	-3.16954	0.00152681	0.0149142
CILP2	583.606	-0.681064	0.20761	-3.28049	0.00103625	0.0112478
DOCK6	3024.5	-0.680555	0.119542	-5.69305	1.24793e-08	1.20968e-06
ARHGAP18	481.951	-0.679475	0.221005	-3.07448	0.00210868	0.0189825
PTPRU	7831.74	-0.679048	0.103496	-6.56112	5.34053e-11	9.54943e-09
TENM1	700.587	-0.678464	0.187749	-3.61368	0.000301885	0.00431297
GLDC	2316.62	-0.678055	0.143506	-4.72493	2.30189e-06	9.58389e-05
JAK3	459.439	-0.676736	0.233686	-2.89592	0.00378047	0.0294195
MANBA	1182.81	-0.675995	0.155296	-4.35294	1.34322e-05	0.00039205
SYT6	743.936	-0.675744	0.195175	-3.46225	0.000535672	0.00679571
RP11-390P2.4	405.134	-0.673828	0.236679	-2.84702	0.00441308	0.0330097
ICAM5	2388.56	-0.673518	0.124982	-5.38894	7.08761e-08	5.212e-06
ADAMTS3	795.043	-0.672299	0.180576	-3.72308	0.000196808	0.003148
NFATC4	1180.52	-0.66957	0.161313	-4.15075	3.31386e-05	0.000793972
TFEB	834.801	-0.669022	0.213635	-3.13161	0.00173851	0.0163703
PCDH8	758.182	-0.668871	0.193267	-3.46087	0.000538436	0.00682059
TMC6	1546.5	-0.667927	0.142609	-4.68364	2.8183e-06	0.000112646
HSD17B7	1455.68	-0.66787	0.145916	-4.57708	4.71517e-06	0.000172622
PCDH18	866.835	-0.666426	0.172968	-3.85289	0.000116733	0.00210503
SLITRK5	3085.1	-0.664161	0.116706	-5.6909	1.26374e-08	1.20968e-06
COL9A2	1869.74	-0.664058	0.132823	-4.99956	5.74604e-07	3.05025e-05
NRSN1	572.987	-0.663951	0.210355	-3.15633	0.00159768	0.0154555
GYLTL1B	968.454	-0.662097	0.165734	-3.99493	6.47134e-05	0.00133896
EML2	1001.37	-0.659016	0.171582	-3.84082	0.000122623	0.00218803
PHF7	465.765	-0.657354	0.221814	-2.96354	0.00304125	0.0249465
LINC01056	559.165	-0.65724	0.218427	-3.00897	0.00262133	0.0222977
SLC27A1	639.9	-0.657049	0.200436	-3.27809	0.0010451	0.011315
C4orf33	498.171	-0.656532	0.235028	-2.79342	0.00521547	0.0370691
ACSS2	1675.81	-0.654668	0.139963	-4.67745	2.90467e-06	0.000115284
TRHDE	537.032	-0.652022	0.216346	-3.01379	0.00258005	0.0220349
PRR7-AS1	381.174	-0.651942	0.244102	-2.67078	0.00756762	0.0488264
PROX1	4320.83	-0.651629	0.109457	-5.95329	2.62806e-09	3.1002e-07
ANKRD34A	691.697	-0.6508	0.188442	-3.45359	0.000553182	0.00696067
SIAH3	464.961	-0.649663	0.223383	-2.90829	0.00363412	0.0286463
NAA11	1064.35	-0.649545	0.160811	-4.03919	5.36356e-05	0.00116213
RAB3A	5709.22	-0.649434	0.103769	-6.25843	3.88875e-10	5.55639e-08
MLXIPL	699.126	-0.648924	0.187985	-3.45201	0.000556428	0.00698599
CENPF	85246.9	-0.648286	0.0863746	-7.50552	6.11867e-14	1.7323e-11
HIST1H1D	10303.7	-0.647207	0.0961993	-6.72777	1.72278e-11	3.5259e-09
SP9	387.768	-0.647133	0.240783	-2.68762	0.00719627	0.0470912
ASAP3	3373.69	-0.645901	0.115642	-5.58533	2.33255e-08	2.00116e-06
TOX3	789.64	-0.645397	0.190844	-3.38181	0.000720097	0.00849464
INADL	638.869	-0.645067	0.198124	-3.25588	0.00113042	0.012009
CYP1B1	827.588	-0.644771	0.177814	-3.62609	0.000287748	0.00415681
NEUROD4	701.058	-0.64446	0.205411	-3.13741	0.00170447	0.0161361
SLC19A3	722.954	-0.643751	0.185641	-3.46772	0.000524901	0.00668402
FAM149A	617.168	-0.641708	0.200539	-3.19991	0.00137471	0.0138015
PLCG2	639.967	-0.639731	0.22397	-2.85632	0.00428583	0.0322567
RP11-148L24.1	2816.52	-0.638351	0.119255	-5.35282	8.65938e-08	6.05337e-06
ARNTL	648.009	-0.638326	0.196009	-3.25662	0.00112749	0.0120004
ZNF385A	8404.07	-0.635853	0.098941	-6.42659	1.30502e-10	2.14967e-08
ACSL3	12786.7	-0.634688	0.0977511	-6.4929	8.4199e-11	1.45948e-08
CCDC129	1908.7	-0.633032	0.132126	-4.79112	1.65856e-06	7.41421e-05
NCR3LG1	1643.33	-0.632591	0.140347	-4.50732	6.56525e-06	0.000226674
IFI6	468.607	-0.632202	0.226257	-2.79418	0.00520318	0.0369972
PRKCE	488.199	-0.631974	0.222152	-2.84479	0.00444412	0.033198
AKNA	1715.95	-0.630351	0.138664	-4.5459	5.47019e-06	0.000196453
PDCD4	748.456	-0.629916	0.220243	-2.8601	0.00423508	0.0320267
KIT	2319.22	-0.628795	0.133952	-4.69418	2.67679e-06	0.000109042
CORO6	844.963	-0.628046	0.174204	-3.60523	0.000311875	0.00443333
FBN1	633.975	-0.627597	0.196468	-3.1944	0.00140123	0.0139849
RP11-358D14.2	503.726	-0.627466	0.217676	-2.88256	0.00394454	0.0303923
CTCFL	2866.43	-0.626518	0.13529	-4.63093	3.64019e-06	0.000138026
MST4	1285.65	-0.626467	0.154547	-4.05357	5.04426e-05	0.00110421
PLEKHG5	813.737	-0.62357	0.186772	-3.33868	0.000841783	0.0095648
ELF1	617.512	-0.623269	0.199548	-3.1234	0.00178774	0.0167303
SLC9A3R2	1097.75	-0.622428	0.160163	-3.8862	0.000101824	0.00189936
DNMT3B	2617.68	-0.6224	0.123251	-5.04985	4.42168e-07	2.44662e-05
KIF13B	1302.13	-0.622234	0.149468	-4.16299	3.14102e-05	0.000765515
FAM102B	2460.33	-0.619069	0.127351	-4.8611	1.16733e-06	5.57004e-05
ABCA7	3474.41	-0.6184	0.11518	-5.36898	7.91826e-08	5.67542e-06
RTN4RL2	845.3	-0.616621	0.175753	-3.50845	0.00045073	0.00595377
BCORL1	4464.22	-0.61658	0.108385	-5.68878	1.27949e-08	1.21423e-06
GCNT2	471.748	-0.616173	0.224451	-2.74524	0.00604667	0.0416018
SLC18A2	798.132	-0.612013	0.187698	-3.26062	0.00111169	0.0118769
SRCIN1	4074.44	-0.611932	0.112736	-5.42802	5.69814e-08	4.32117e-06
CEP70	1711.91	-0.610469	0.14019	-4.35459	1.33314e-05	0.000391125
LINC00461	1010.55	-0.610281	0.165451	-3.68858	0.000225505	0.00349193
GPR37	861.469	-0.609899	0.175173	-3.48169	0.00049826	0.0064218
FRY	2271.38	-0.607542	0.126126	-4.81695	1.45771e-06	6.60324e-05
MYCL	1347.2	-0.606616	0.153359	-3.95552	7.63671e-05	0.00152081
PDE9A	1549.8	-0.605637	0.150715	-4.01843	5.85873e-05	0.00124871
HMMR	6344.74	-0.60512	0.104784	-5.77492	7.69894e-09	7.69305e-07
FAM101B	2288.03	-0.604834	0.125302	-4.827	1.38608e-06	6.36359e-05
OR7E12P	1959.31	-0.604302	0.133744	-4.51834	6.23253e-06	0.000216951
NRCAM	6115.13	-0.603091	0.101691	-5.93061	3.01803e-09	3.46515e-07
GIPR	592.322	-0.601804	0.200935	-2.99501	0.00274434	0.0231012
KIFC2	1277.58	-0.600579	0.149926	-4.00585	6.17951e-05	0.00129685
TRPS1	2135.44	-0.599884	0.127721	-4.69681	2.64251e-06	0.000108165
SERINC2	1235.56	-0.599544	0.154768	-3.87383	0.00010714	0.00196756
SCN1B	1132.23	-0.598909	0.157447	-3.80388	0.000142449	0.00248429
RAB31	1273.97	-0.598332	0.150399	-3.9783	6.94101e-05	0.00141487
PNRC1	1754.3	-0.598185	0.137627	-4.34644	1.38368e-05	0.000401102
CDC42EP2	576.455	-0.596734	0.202825	-2.94211	0.00325979	0.0262561
L3MBTL1	1788.52	-0.595659	0.134985	-4.41277	1.02055e-05	0.000321633
TTC21B	8162.48	-0.59565	0.106535	-5.59112	2.25613e-08	1.94543e-06
PHLPP1	1608.69	-0.595193	0.139005	-4.28182	1.85373e-05	0.000507073
BEND7	513.64	-0.595111	0.213339	-2.78951	0.00527877	0.0374095
KCNH3	756.2	-0.59479	0.182464	-3.25978	0.001115	0.0118973
AC012358.8	656.3	-0.594621	0.206637	-2.87761	0.00400706	0.0307304
FEZ1	4295.8	-0.592772	0.108428	-5.46697	4.57781e-08	3.56712e-06
FUT9	2169.56	-0.592324	0.132798	-4.46033	8.18349e-06	0.00027151
GCA	691.013	-0.59174	0.188679	-3.13622	0.00171139	0.0161777
STAP2	1354.19	-0.590984	0.150382	-3.92988	8.4989e-05	0.00165753
CHST6	581.468	-0.590874	0.204229	-2.89319	0.00381356	0.0296209
CXXC4	1840.26	-0.590373	0.135563	-4.35497	1.33083e-05	0.000391122
FAM105A	870.725	-0.588719	0.172232	-3.41817	0.000630433	0.00769337
HHIP	1694.24	-0.585635	0.138042	-4.24243	2.21111e-05	0.00058964
PIM1	8417.92	-0.585359	0.0976497	-5.99447	2.04146e-09	2.42505e-07
PAWR	5056.67	-0.584222	0.130033	-4.49288	7.02653e-06	0.000240166
LINC00910	1230.51	-0.582782	0.15272	-3.816	0.000135632	0.00238261
RARG	1983.91	-0.582152	0.13235	-4.39859	1.08955e-05	0.000337125
CTD-2510F5.4	1513.74	-0.582148	0.157685	-3.69184	0.00022264	0.00346592
RP11-188C12.3	747.338	-0.58028	0.182814	-3.17415	0.00150277	0.0147388
KCNK3	994.814	-0.579425	0.165201	-3.50739	0.000452527	0.00596968
STC2	744.467	-0.574046	0.183791	-3.12337	0.00178795	0.0167303
GLI2	2579.17	-0.573995	0.121768	-4.71386	2.43069e-06	0.000100219
KLF9	2938.94	-0.57372	0.121114	-4.73703	2.16868e-06	9.14127e-05
YPEL2	1691.86	-0.572343	0.144118	-3.97136	7.14627e-05	0.00144173
KCNAB3	1616.2	-0.5721	0.145095	-3.94293	8.04913e-05	0.00158436
HMG20B	3219.96	-0.571591	0.11618	-4.91986	8.66071e-07	4.27673e-05
MEST	631.504	-0.571395	0.197717	-2.88997	0.00385284	0.0298714
PPP1R16B	2104.11	-0.570829	0.135382	-4.21643	2.48205e-05	0.000636873
KIAA1644	1335.74	-0.570768	0.15623	-3.65338	0.000258809	0.00383964
KIAA1522	5705.05	-0.570767	0.102908	-5.54639	2.91626e-08	2.38166e-06
SCML1	2100	-0.570377	0.131288	-4.34448	1.39604e-05	0.00040373
RP11-650J17.1	1241.07	-0.569397	0.151723	-3.75288	0.000174817	0.00288033
CADM1	4005.81	-0.566866	0.117828	-4.81097	1.50198e-06	6.78567e-05
CORO2A	2541.51	-0.56545	0.122122	-4.63021	3.65296e-06	0.000138202
RP11-1023L17.2	2850.46	-0.565037	0.124583	-4.53542	5.74888e-06	0.000204302
ARHGEF26	543.634	-0.564874	0.209028	-2.70239	0.0068844	0.0456347
HSPA4L	5694.75	-0.564682	0.129006	-4.37718	1.20225e-05	0.000362746
CAMK2N1	1091.95	-0.564377	0.172794	-3.26619	0.00109005	0.0117194
PLEKHH3	3345.4	-0.563822	0.125492	-4.49288	7.0267e-06	0.000240166
LINC00894	593.553	-0.56338	0.202614	-2.78056	0.00542655	0.0382176
ZDHHC22	4964.05	-0.562043	0.110148	-5.1026	3.35014e-07	1.92259e-05
ZCCHC12	527.821	-0.561625	0.21052	-2.6678	0.007635	0.0490714
TNS1	2486.56	-0.560569	0.122625	-4.57141	4.8445e-06	0.000176596
FGFR2	954.642	-0.560521	0.170849	-3.2808	0.00103514	0.0112478
AP001469.9	1012.22	-0.55845	0.164873	-3.38715	0.000706226	0.00835422
LINC01088	11484.2	-0.557641	0.093988	-5.93311	2.97253e-09	3.45852e-07
CLSTN3	2132.54	-0.556791	0.129885	-4.2868	1.81265e-05	0.00049744
FHOD3	2244.41	-0.556711	0.131593	-4.23055	2.33117e-05	0.000612998
HEATR4	774.294	-0.556389	0.18016	-3.0883	0.00201302	0.0182569
ADD3	1651.87	-0.556277	0.13931	-3.9931	6.5215e-05	0.00134626
PURG	897.556	-0.555264	0.170827	-3.25045	0.00115223	0.0121874
LHX9	1348.22	-0.554748	0.147473	-3.7617	0.000168762	0.00280319
PPM1H	868.932	-0.554659	0.173656	-3.19401	0.00140309	0.0139873
SEMA5B	1180.76	-0.554354	0.174611	-3.1748	0.00149942	0.0147144
FAM72A	1688.01	-0.55425	0.139354	-3.97727	6.97111e-05	0.00141487
COBLL1	1454.38	-0.553143	0.145626	-3.79838	0.000145645	0.00252178
SPEG	6158.53	-0.55313	0.102982	-5.37112	7.82498e-08	5.63232e-06
SP4	3637.87	-0.552956	0.124426	-4.44404	8.82859e-06	0.000287853
CBFA2T3	1265.19	-0.550877	0.15117	-3.6441	0.000268326	0.00393615
ITSN2	704.053	-0.550632	0.187428	-2.93783	0.00330521	0.0265589
ZNF488	1011.25	-0.549749	0.162844	-3.37592	0.000735692	0.00863663
ZNF25	848.972	-0.548163	0.173808	-3.15384	0.00161136	0.0155598
EMP2	2362.46	-0.547979	0.126573	-4.32936	1.49546e-05	0.000427666
SLC9A3R1	2096.29	-0.547808	0.129913	-4.21673	2.47868e-05	0.000636873
FRAS1	7442.46	-0.5478	0.105863	-5.17461	2.28388e-07	1.39055e-05
VGLL3	634.688	-0.547138	0.196084	-2.79032	0.00526558	0.0373386
SLITRK1	3463.97	-0.546991	0.113945	-4.80047	1.5829e-06	7.1323e-05
GPSM2	4845.47	-0.546807	0.134576	-4.06318	4.84089e-05	0.00107213
GAS2L1	805.456	-0.544247	0.184842	-2.94438	0.00323598	0.026111
VAV3	674.263	-0.54421	0.191905	-2.83583	0.00457066	0.0338308
SLC1A1	821.223	-0.542358	0.179597	-3.01987	0.00252886	0.0217068
MYH11	626.52	-0.542333	0.202057	-2.68405	0.00727354	0.0475031
ALPL	2574.52	-0.542205	0.123463	-4.39164	1.12499e-05	0.00034495
MMP15	897.594	-0.541414	0.180657	-2.99692	0.00272725	0.0230029
TSPAN15	1377.45	-0.538496	0.147314	-3.65543	0.00025675	0.00381576
NRXN2	1909.98	-0.538354	0.139595	-3.85654	0.000115003	0.00208341
ZBTB7B	724.34	-0.538134	0.187762	-2.86604	0.0041564	0.0316329
TRIM62	2687.14	-0.537364	0.127017	-4.23065	2.33015e-05	0.000612998
FAH	1031.46	-0.536347	0.165412	-3.2425	0.00118487	0.0123785
TMEM135	2938.61	-0.535618	0.129467	-4.13711	3.51704e-05	0.000833249
LRRC16A	972.493	-0.534529	0.166932	-3.20208	0.00136439	0.0137103
ADA	1125.97	-0.534397	0.157151	-3.40054	0.000672531	0.008068
KIF27	1416.48	-0.532399	0.159457	-3.33882	0.000841337	0.0095648
BRWD3	5541.48	-0.531956	0.119296	-4.45912	8.22966e-06	0.000271979
FSTL1	4494.82	-0.531881	0.107203	-4.96144	6.99731e-07	3.62388e-05
EDIL3	1779.08	-0.531552	0.135183	-3.9321	8.42073e-05	0.00164606
P2RX3	1257.08	-0.531165	0.157956	-3.36275	0.000771714	0.00897028
NES	8588.37	-0.530963	0.106447	-4.98804	6.09964e-07	3.21784e-05
STXBP5L	2108.23	-0.53055	0.128188	-4.13885	3.49056e-05	0.00082813
NRP1	874.138	-0.529203	0.172141	-3.07425	0.00211035	0.0189876
FAHD2B	966.261	-0.526813	0.165498	-3.1832	0.00145658	0.0144021
USP53	1063.08	-0.520867	0.163747	-3.18092	0.00146806	0.0144735
GAS6	1090.87	-0.520357	0.15866	-3.27969	0.0010392	0.0112634
PCDH10	1899.99	-0.519178	0.132922	-3.9059	9.3876e-05	0.00177977
OPN3	823.277	-0.518019	0.175906	-2.94486	0.00323099	0.0261108
GRAMD1B	859.614	-0.517375	0.173042	-2.98989	0.00279081	0.0233995
AKNAD1	2248.95	-0.517262	0.133845	-3.86464	0.000111251	0.00202771
GARNL3	2136.12	-0.517177	0.128954	-4.01056	6.05745e-05	0.00128462
SREBF2	29543.8	-0.514995	0.102276	-5.03532	4.77039e-07	2.60562e-05
ARHGEF17	6760.41	-0.514916	0.100977	-5.09932	3.40875e-07	1.94964e-05
SPRY1	684.373	-0.511562	0.189384	-2.70118	0.00690931	0.0457577
GOLGA2B	965.593	-0.511518	0.166612	-3.0701	0.00213984	0.0191474
SLC43A1	1828.51	-0.51105	0.140851	-3.62831	0.000285279	0.00413588
FOXO6	1288.83	-0.510562	0.151842	-3.36246	0.000772506	0.00897028
SGPP2	1065.63	-0.510361	0.162172	-3.14704	0.0016493	0.0157692
PALM3	708.31	-0.50962	0.18846	-2.70413	0.00684839	0.0454962
ZNF891	741.443	-0.508578	0.185553	-2.74088	0.00612752	0.0418697
RAB3B	2141.69	-0.508498	0.130648	-3.89212	9.93732e-05	0.00186525
TXNDC16	2681.59	-0.508036	0.120265	-4.22431	2.3967e-05	0.000621637
RRBP1	2046.46	-0.507678	0.133472	-3.80363	0.00014259	0.00248429
TRIM67	2190.91	-0.507555	0.129532	-3.91838	8.91462e-05	0.00171304
KLHL36	1242.44	-0.507488	0.151925	-3.34038	0.000836634	0.00952541
MSMO1	5705.37	-0.50737	0.102998	-4.926	8.39309e-07	4.19037e-05
KRT8P33	1227.85	-0.507342	0.15253	-3.32617	0.00088049	0.00994474
YES1	4190.65	-0.504928	0.133455	-3.78351	0.000154633	0.00263272
TMEM170B	3261.86	-0.50441	0.115774	-4.35685	1.31951e-05	0.00038914
SNAPC1	819.357	-0.50438	0.180271	-2.79789	0.00514376	0.0367164
TEX15	2125.88	-0.504166	0.145637	-3.46181	0.000536565	0.00680196
FMNL1	978.691	-0.503686	0.165911	-3.03587	0.00239841	0.0208249
PKN3	3200.65	-0.502735	0.115313	-4.35975	1.30212e-05	0.000385779
FOXO4	772.502	-0.501877	0.186489	-2.69119	0.0071197	0.0466959
SRGAP2	7508.85	-0.50123	0.0990395	-5.06091	4.1727e-07	2.31639e-05
GRIK3	5086.64	-0.50096	0.108597	-4.61301	3.96872e-06	0.000148495
MYRF	2045.14	-0.500827	0.129972	-3.85334	0.000116517	0.00210503
DCHS2	2462.41	-0.500092	0.125762	-3.97648	6.99428e-05	0.0014178
DLX5	757.403	-0.499606	0.183057	-2.72925	0.00634792	0.0430095
SNCA	1007.17	-0.498947	0.164547	-3.03224	0.00242749	0.0209958
CELF2	1131.73	-0.498451	0.156393	-3.18718	0.0014367	0.0142554
SLC16A3	930.21	-0.49844	0.180777	-2.75721	0.00582971	0.0406191
APAF1	1905.73	-0.496473	0.135493	-3.66419	0.00024812	0.00372662
FRRS1L	3798.35	-0.496003	0.115695	-4.28715	1.80978e-05	0.00049744
SLIT2	1784.27	-0.495162	0.135448	-3.65574	0.000256444	0.00381455
ATF7IP	9713.98	-0.494482	0.113633	-4.35158	1.35163e-05	0.000393411
SREBF1	6624.45	-0.494057	0.110975	-4.45197	8.50845e-06	0.000280103
EGFR	2033.36	-0.49386	0.136919	-3.60695	0.000309813	0.00441813
SLC4A7	10059	-0.493464	0.102292	-4.82409	1.40641e-06	6.43953e-05
IGF1R	5528	-0.492577	0.115094	-4.27978	1.87078e-05	0.000510914
HOXD-AS1	1139.56	-0.491578	0.155906	-3.15304	0.00161579	0.0155598
LAMA1	4182.93	-0.491009	0.110335	-4.45015	8.5809e-06	0.000281941
CDC14A	1321.33	-0.490208	0.160043	-3.06297	0.0021915	0.0194702
FKBP14	1627.58	-0.487648	0.139992	-3.4834	0.00049508	0.00639538
ASIC4	1925.27	-0.487228	0.14025	-3.47399	0.000512771	0.00654957
PRKCI	15004.7	-0.486917	0.118094	-4.12314	3.73749e-05	0.000872583
FN1	3500.72	-0.486785	0.115177	-4.2264	2.37463e-05	0.000619628
RAB7L1	2745.89	-0.482819	0.1217	-3.96731	7.26897e-05	0.00146128
KLHL4	952.773	-0.482613	0.16833	-2.86707	0.00414289	0.0315867
DPF3	801.972	-0.481698	0.179667	-2.68106	0.00733885	0.047834
MYEF2	10188.4	-0.481113	0.102946	-4.67348	2.96143e-06	0.00011699
AMN1	1511.96	-0.481035	0.144722	-3.32386	0.000887805	0.0100008
RP11-660L16.2	1298.75	-0.480001	0.160046	-2.99914	0.00270744	0.0228926
IDH1	7641.1	-0.478151	0.0984734	-4.85564	1.20001e-06	5.69402e-05
RP11-215G15.5	1274.06	-0.477436	0.150054	-3.18177	0.00146379	0.0144399
ZDBF2	4629.63	-0.473891	0.118264	-4.00707	6.14774e-05	0.00129589
CDHR5	1783.15	-0.473767	0.138197	-3.4282	0.000607608	0.00748938
FAT1	2640.96	-0.473638	0.122069	-3.88009	0.000104417	0.00193272
SMAD3	1693.48	-0.472582	0.139737	-3.38194	0.000719751	0.00849464
ARID3A	3689.08	-0.47185	0.116592	-4.047	5.1878e-05	0.00112692
GRK6	4663.49	-0.471673	0.115954	-4.06777	4.74645e-05	0.0010595
STAU2	2783.43	-0.471659	0.119317	-3.95298	7.71826e-05	0.00153191
RHBDF2	1830.8	-0.47151	0.133923	-3.52075	0.000430333	0.0057503
RARRES2	1256.34	-0.470309	0.160418	-2.93178	0.00337025	0.0269667
FAM175A	1043.7	-0.470172	0.173201	-2.7146	0.00663551	0.0443769
TNFAIP8L1	1173.97	-0.470161	0.156353	-3.00704	0.00263804	0.0224174
RNF152	2373.24	-0.46922	0.124124	-3.78025	0.000156673	0.00265609
DNM3	844.711	-0.46878	0.174103	-2.69255	0.00709084	0.0466326
SRGAP2B	1531.58	-0.468455	0.141163	-3.31855	0.000904867	0.0101537
BNIP3L	5279.36	-0.467787	0.107679	-4.34425	1.3975e-05	0.00040373
LSS	16438.7	-0.46715	0.0984695	-4.74411	2.09423e-06	8.89366e-05
EML6	1549.71	-0.466133	0.141768	-3.28801	0.001009	0.0110044
KIAA1958	8193.85	-0.466102	0.112462	-4.14453	3.40512e-05	0.000812398
SASH1	2018.99	-0.46565	0.141961	-3.28012	0.00103764	0.0112556
MFAP3L	993.086	-0.464293	0.163772	-2.83499	0.00458276	0.033888
DGKH	4693.53	-0.464024	0.127298	-3.64518	0.000267208	0.00392485
SEPTIN10	1384.51	-0.462852	0.14745	-3.13904	0.00169501	0.0160855
LPL	3690.12	-0.462057	0.11247	-4.10827	3.98633e-05	0.000921303
LRRFIP1	4081.12	-0.461968	0.131255	-3.51962	0.000432168	0.00575783
SCD5	1624.85	-0.461631	0.139449	-3.31038	0.000931688	0.0103781
GXYLT1	1969.25	-0.461314	0.154456	-2.98671	0.00281997	0.0235858
STK17B	1714.1	-0.461117	0.171583	-2.68743	0.00720045	0.0470982
SAMD8	3412.45	-0.461077	0.146034	-3.15732	0.00159224	0.0154292
CCDC88A	31581.2	-0.460805	0.100509	-4.58469	4.54653e-06	0.00016691
PTTG1	7267.84	-0.460554	0.101783	-4.52484	6.04398e-06	0.000212126
FADS3	931.004	-0.460141	0.170872	-2.6929	0.00708342	0.0466199
TTC33	1206.74	-0.457134	0.152921	-2.98934	0.00279577	0.0234296
LPHN2	3245.78	-0.457077	0.114727	-3.98403	6.7755e-05	0.00138837
ZNF277	1998.48	-0.457056	0.13007	-3.51391	0.000441559	0.0058554
FEZ2	1839.67	-0.456564	0.137709	-3.31543	0.000915029	0.0102261
CEP55	2570.33	-0.455314	0.121451	-3.74895	0.000177578	0.0029145
PAXIP1-AS1	1260.87	-0.455136	0.153202	-2.97081	0.00297011	0.0245395
ANKRD9	970.294	-0.454218	0.166951	-2.72067	0.00651495	0.0438468
EHBP1L1	1072.92	-0.453715	0.159877	-2.8379	0.00454114	0.0336792
GNB4	4157.52	-0.453199	0.132434	-3.42207	0.000621453	0.00759469
SLC2A4	1356.1	-0.453024	0.153096	-2.95908	0.00308562	0.0251946
POLR3G	1996.51	-0.452917	0.141095	-3.21001	0.00132729	0.0134446
RP11-18I14.10	1659.47	-0.452785	0.139007	-3.25729	0.00112481	0.0119869
PRR5	1472.6	-0.452633	0.162783	-2.78059	0.00542603	0.0382176
DLGAP5	7833.28	-0.452479	0.102464	-4.41599	1.00551e-05	0.000318074
CDHR1	1525.62	-0.451783	0.143602	-3.14607	0.0016548	0.0158011
NRG1	961.716	-0.451578	0.168512	-2.6798	0.00736655	0.0479631
DLX4	1849.16	-0.451263	0.133222	-3.3873	0.000705842	0.00835422
SCUBE1	2398.33	-0.451064	0.123747	-3.64506	0.000267325	0.00392485
DIAPH2	2700.44	-0.449949	0.129798	-3.46654	0.000527206	0.00670835
WIPI1	1589.89	-0.44968	0.13943	-3.22514	0.00125913	0.0129708
RALGPS1	1113.96	-0.448587	0.15731	-2.8516	0.00434995	0.0326092
KSR1	3635.7	-0.446245	0.113709	-3.92444	8.69318e-05	0.00167808
TOP2A	94113.7	-0.44614	0.090587	-4.92499	8.4365e-07	4.19037e-05
GPR158	1237.14	-0.445284	0.151744	-2.93444	0.00334155	0.0268129
HAGHL	2373.5	-0.444023	0.12698	-3.49679	0.000470888	0.00616729
OSGEPL1	1547.9	-0.443896	0.145904	-3.04238	0.00234717	0.0204783
RAB3IP	1013.41	-0.443232	0.164558	-2.69348	0.00707108	0.0465928
LRRCC1	1128.66	-0.44294	0.156612	-2.82826	0.00468025	0.0343279
NYNRIN	2278.31	-0.442806	0.127968	-3.46028	0.000539608	0.00683034
PPP1R9A	2983.89	-0.442544	0.119936	-3.68983	0.0002244	0.0034825
SLC39A10	9251.03	-0.44229	0.0974072	-4.54063	5.60855e-06	0.000200191
PEG3	5677.85	-0.442092	0.104453	-4.23243	2.31178e-05	0.000611973
SLC16A7	1868.5	-0.44186	0.138789	-3.18368	0.00145415	0.0143865
PPARA	1832.87	-0.441841	0.13641	-3.23907	0.00119922	0.01249
VCL	6649.38	-0.441729	0.105179	-4.19979	2.67166e-05	0.000670362
HMGCS1	15570	-0.441568	0.0943741	-4.67891	2.88398e-06	0.000114731
DBI	3906.74	-0.441508	0.110808	-3.98445	6.76365e-05	0.00138761
CCNG1	8714.63	-0.441008	0.0972668	-4.534	5.78768e-06	0.000205251
C14orf159	2327.49	-0.439722	0.133558	-3.29238	0.000993446	0.0109016
POLK	2038.56	-0.439434	0.139491	-3.15026	0.00163125	0.0156466
C1orf61	4598.38	-0.43876	0.106711	-4.11168	3.92795e-05	0.000911532
RINL	1325.61	-0.438436	0.148309	-2.95624	0.0031142	0.0253478
FBXO24	1044.07	-0.438326	0.160877	-2.7246	0.00643799	0.043484
ANKRD27	7455.18	-0.437061	0.102593	-4.26014	2.04302e-05	0.000551745
SCAI	2700.73	-0.436081	0.134224	-3.2489	0.00115854	0.0121933
ATP8A1	8526.39	-0.435747	0.0971337	-4.48606	7.2553e-06	0.000246
ANKDD1A	1653.65	-0.43486	0.142673	-3.04795	0.00230409	0.0201958
LINC00599	7875.98	-0.434749	0.0990068	-4.3911	1.1278e-05	0.000345187
SORBS1	1323.22	-0.433986	0.160117	-2.71043	0.00671956	0.0447628
ST3GAL5	1912.76	-0.432585	0.131729	-3.2839	0.00102382	0.0111485
RECK	1225.99	-0.432501	0.152413	-2.83768	0.00454422	0.0336792
PIF1	4374.45	-0.431719	0.107705	-4.00836	6.11423e-05	0.00129343
HSD17B12	6814.39	-0.431612	0.100009	-4.31571	1.59092e-05	0.000448176
CD46	9089.24	-0.430213	0.0994647	-4.32529	1.52334e-05	0.000434179
SLC35F1	3078.55	-0.42975	0.116169	-3.69935	0.000216151	0.00339977
C16orf87	1810.74	-0.42964	0.135529	-3.1701	0.00152387	0.0149101
DTX1	1792.05	-0.428445	0.143525	-2.98515	0.00283436	0.0236617
DCAF6	3411.8	-0.428432	0.116043	-3.69201	0.000222487	0.00346592
GRIA2	2595.87	-0.427976	0.122961	-3.48058	0.000500337	0.00643393
RLIM	14281.4	-0.427579	0.119465	-3.57911	0.000344769	0.00484621
PKNOX2	2531.89	-0.426284	0.122328	-3.48477	0.000492568	0.00637262
ECT2	9589.68	-0.426159	0.098738	-4.31605	1.58843e-05	0.000448176
NBEAL1	1541.74	-0.424137	0.151319	-2.80293	0.00506403	0.0363271
EGFL7	1655.49	-0.42253	0.138866	-3.04271	0.00234456	0.0204661
ANKMY2	1473.86	-0.422518	0.148148	-2.852	0.00434452	0.0325829
CDYL2	2063.87	-0.422417	0.128948	-3.27588	0.00105334	0.0113896
RORB	4906.76	-0.422119	0.117848	-3.58189	0.000341119	0.00480082
SEC61A2	2761	-0.42186	0.119384	-3.53363	0.000409897	0.00553931
CRAT	2278.91	-0.421592	0.125708	-3.35375	0.000797252	0.00916508
IL17RD	1504.06	-0.42094	0.141879	-2.96689	0.00300824	0.0248063
NEK7	1324.91	-0.420577	0.147928	-2.84312	0.00446742	0.0332988
MCM3AP-AS1	3372.5	-0.420283	0.123848	-3.39355	0.000689937	0.00823031
FDPS	8365.62	-0.419846	0.102039	-4.11454	3.87946e-05	0.00090151
RP11-111M22.2	1709.25	-0.419652	0.136485	-3.07471	0.00210706	0.018978
JAG2	4561.7	-0.418316	0.118235	-3.538	0.000403174	0.00548776
FHOD1	4037.6	-0.418209	0.10944	-3.82137	0.000132713	0.00233859
CGREF1	1390.26	-0.418137	0.147044	-2.84362	0.00446039	0.0332756
CASC5	7965.47	-0.416689	0.113069	-3.68525	0.000228477	0.0035219
FIGN	14822.7	-0.416391	0.106203	-3.9207	8.82934e-05	0.0017005
INSIG1	9113.11	-0.416134	0.100031	-4.16004	3.18193e-05	0.000771062
ACAT2	5395.66	-0.415398	0.107634	-3.85936	0.000113685	0.00206764
ZNF750	1336.53	-0.415222	0.155896	-2.66346	0.00773418	0.0495472
KLHDC8A	1262.32	-0.414532	0.152778	-2.71329	0.00666183	0.0445004
CDH7	6631.8	-0.412893	0.100848	-4.09421	4.23602e-05	0.000969774
PCMTD1	1493.73	-0.412412	0.151186	-2.72784	0.00637497	0.0431561
LINC00899	1914.39	-0.411302	0.132227	-3.11058	0.00186722	0.0172947
G2E3	4366.14	-0.411236	0.113398	-3.62647	0.000287326	0.00415681
DLEU1	1328.34	-0.409484	0.148669	-2.75433	0.00588119	0.0408225
ITPR1	2173.84	-0.408757	0.127215	-3.21312	0.001313	0.0133317
CHML	10300.8	-0.408444	0.0998557	-4.09034	4.30743e-05	0.000984795
KIAA1598	1299.39	-0.408044	0.151392	-2.69528	0.00703303	0.0464322
ZFC3H1	5834.62	-0.408008	0.113879	-3.58283	0.000339891	0.0047875
RIMBP2	3234.82	-0.407749	0.115144	-3.5412	0.000398304	0.00543453
RFTN1	1440.19	-0.407655	0.143916	-2.8326	0.00461718	0.0340713
CDKN3	3055.07	-0.406845	0.117112	-3.47398	0.0005128	0.00654957
DRD2	1511.43	-0.406596	0.147536	-2.75591	0.00585286	0.0406698
OSBPL10	1286.93	-0.406522	0.149451	-2.7201	0.00652615	0.0438764
RAB8B	3493.28	-0.404721	0.122305	-3.30911	0.000935922	0.0104127
CABYR	1951.08	-0.404194	0.131009	-3.08524	0.00203388	0.0184083
PEAK1	6638.36	-0.404144	0.106745	-3.78608	0.00015304	0.00261909
RALGPS2	1904.7	-0.403497	0.13505	-2.98776	0.00281029	0.0235165
C9orf72	1656.74	-0.403488	0.138441	-2.91452	0.00356238	0.0282179
ANKLE1	1240.62	-0.403165	0.151313	-2.66444	0.00771165	0.0494705
ITGA4	2207.76	-0.402766	0.12649	-3.18418	0.00145166	0.0143744
TSPYL2	1516.57	-0.402472	0.141944	-2.83544	0.00457633	0.033858
YPEL1	1456.8	-0.400552	0.145254	-2.7576	0.0058227	0.0405869
MAPKAPK3	1285.37	-0.400364	0.15007	-2.66784	0.00763398	0.0490714
TMEM8B	2115.02	-0.400253	0.131101	-3.05301	0.00226561	0.0199719
CNTNAP2	6582.07	-0.399506	0.106595	-3.7479	0.000178324	0.00292393
DOC2A	7646.84	-0.399344	0.0989496	-4.03583	5.44094e-05	0.00117589
PNISR	16853.3	-0.398188	0.102471	-3.88585	0.000101973	0.00189936
NUFIP2	21457.6	-0.398047	0.108668	-3.66297	0.000249306	0.00373716
CTDSP2	6754.25	-0.395398	0.100386	-3.93879	8.18941e-05	0.00160454
PRR11	16426.5	-0.394746	0.0939294	-4.20258	2.63888e-05	0.000665085
PCYOX1	3246.89	-0.393773	0.115047	-3.42271	0.000619997	0.00759406
SH3PXD2B	5028.27	-0.393649	0.107806	-3.65145	0.000260766	0.00385857
PTPRN2	4973.48	-0.393383	0.114423	-3.43796	0.000586106	0.00729346
TBC1D1	7621.96	-0.393213	0.0986127	-3.98744	6.67893e-05	0.00137355
ABCA1	2381.26	-0.392099	0.125242	-3.13072	0.00174379	0.0164019
MEIS2	2086.43	-0.391225	0.129091	-3.03062	0.00244055	0.0210659
CACNA2D2	1504.04	-0.391099	0.142038	-2.75348	0.00589656	0.0408836
KCNH8	1524.4	-0.391051	0.141275	-2.76802	0.00563986	0.0395396
TET1	8743.22	-0.390845	0.105999	-3.68724	0.000226697	0.00350389
CEP120	11055.3	-0.390034	0.102662	-3.7992	0.000145166	0.00251882
RP11-1407O15.2	2534.67	-0.389761	0.12182	-3.19947	0.0013768	0.0138144
CNTRL	4878.48	-0.389656	0.111293	-3.50117	0.000463222	0.00608565
NMT2	1836.77	-0.389526	0.134191	-2.90277	0.00369879	0.0289638
CCDC171	1380.59	-0.389185	0.146139	-2.66311	0.00774228	0.0495734
POU3F2	1760.35	-0.389085	0.135816	-2.86479	0.00417285	0.0316872
EEF2K	4852.96	-0.388726	0.106311	-3.65651	0.000255674	0.00380642
TAGLN2	1990.36	-0.388422	0.130905	-2.96721	0.00300519	0.0247932
HIP1	11316.4	-0.38815	0.0949063	-4.08982	4.31706e-05	0.000985671
PLCD3	2721.29	-0.387518	0.121757	-3.18271	0.00145904	0.0144181
CENPE	8053.84	-0.38673	0.11391	-3.39505	0.00068616	0.00820253
COL6A1	9053.66	-0.385549	0.10011	-3.85125	0.000117515	0.0021124
DENND4A	3365.07	-0.385468	0.134654	-2.86265	0.00420113	0.0318592
FSTL5	2538.72	-0.384013	0.121771	-3.15358	0.00161281	0.0155598
AC084018.1	2169.99	-0.383542	0.13041	-2.94104	0.00327111	0.0263337
EPS15	4337.7	-0.383031	0.115897	-3.30494	0.000949981	0.0105473
STON2	3862.06	-0.382896	0.110563	-3.46314	0.000533917	0.00677851
SPARC	5588.39	-0.382744	0.117913	-3.24599	0.00117045	0.0122673
CLMN	1839.25	-0.382522	0.133535	-2.86459	0.00417547	0.0316929
CDCA3	2673.9	-0.381601	0.120154	-3.17594	0.00149353	0.0146735
OBSCN	8409.21	-0.379665	0.102897	-3.68974	0.000224486	0.0034825
EPB41L1	5684.83	-0.378652	0.102843	-3.68184	0.000231557	0.00355647
MKI67	43459.6	-0.377353	0.0885137	-4.26322	2.01504e-05	0.000545924
PTPRD	2165.78	-0.377133	0.133235	-2.8306	0.00464612	0.0341815
L3MBTL3	2191.84	-0.376908	0.126748	-2.97369	0.00294239	0.0244111
FAM126A	3871.7	-0.376662	0.114141	-3.29997	0.000966948	0.0106798
TRIM65	7351.54	-0.376589	0.0996062	-3.78078	0.00015634	0.00265309
STARD4	6537.32	-0.376563	0.106148	-3.54753	0.000388866	0.00534438
PPP1R26	4694.69	-0.376428	0.108132	-3.4812	0.000499171	0.00642381
LITAF	2347.55	-0.375811	0.132381	-2.83887	0.00452735	0.0336201
RNF213	16918.2	-0.375177	0.0915347	-4.09875	4.15394e-05	0.000953126
IFI44	29756.5	-0.37504	0.0900834	-4.16326	3.13737e-05	0.000765515
SLC16A10	1687.17	-0.375025	0.139219	-2.69378	0.0070646	0.0465863
BBX	7687.79	-0.374874	0.101876	-3.6797	0.00023351	0.00358
PROCA1	2624.71	-0.374709	0.121002	-3.09672	0.00195677	0.0178708
GPD1L	2941.9	-0.373973	0.118589	-3.15352	0.00161314	0.0155598
HCN2	3503.22	-0.370954	0.113111	-3.27956	0.00103968	0.0112634
NR2F1	1646.99	-0.370779	0.138294	-2.68108	0.00733841	0.047834
DZIP3	5248.83	-0.370459	0.115505	-3.20731	0.00133981	0.0135392
AGPAT2	2247.45	-0.370286	0.138704	-2.66961	0.00759402	0.0489191
TM7SF2	2471.21	-0.369927	0.138882	-2.66361	0.00773065	0.0495472
ANO5	3472.24	-0.369432	0.114399	-3.22934	0.00124077	0.0128151
NDE1	4392.17	-0.369255	0.109875	-3.36068	0.000777504	0.00901533
CACNA1H	14427.5	-0.369193	0.0921673	-4.00568	6.18382e-05	0.00129685
SNX14	2181.84	-0.3691	0.128249	-2.878	0.0040021	0.0307063
TMEM69	2788.5	-0.368708	0.122685	-3.00532	0.00265304	0.0225223
TUBA1C	10529.9	-0.368043	0.0954356	-3.85645	0.000115043	0.00208341
TRERF1	5017.58	-0.36803	0.108985	-3.37689	0.000733113	0.00861231
CUL4B	5107.93	-0.367796	0.111396	-3.30171	0.000960967	0.0106484
TMOD2	4964.46	-0.367687	0.120018	-3.0636	0.00218692	0.0194498
CRYBG3	10274.8	-0.367503	0.0958677	-3.83344	0.000126362	0.00224531
SCN3A	1999.27	-0.366741	0.130511	-2.81003	0.00495369	0.0357621
RAB6B	3190.79	-0.366589	0.115947	-3.1617	0.00156853	0.0152342
SLC36A4	5370.86	-0.366515	0.111722	-3.2806	0.00103588	0.0112478
AACS	6561.77	-0.366333	0.104412	-3.50855	0.000450559	0.00595377
ASUN	6275.6	-0.366278	0.104237	-3.51391	0.000441558	0.0058554
CKAP5	45930.4	-0.365645	0.0899074	-4.06691	4.76404e-05	0.00106064
QPRT	6192.98	-0.36496	0.101514	-3.59517	0.000324176	0.00458516
AFF1	3821.25	-0.364821	0.110958	-3.28792	0.00100929	0.0110044
RFX5	4036.24	-0.364171	0.109514	-3.32534	0.000883097	0.00996755
PLEKHG4B	1925.36	-0.363882	0.133164	-2.73259	0.00628389	0.0426807
TMEM123	9772.85	-0.36378	0.0976929	-3.72371	0.000196316	0.00314606
GUSBP9	2267.11	-0.363714	0.125531	-2.89741	0.00376257	0.0293557
CLDN12	2810.09	-0.363267	0.132979	-2.73176	0.00629962	0.0427533
GAB2	2751.1	-0.362938	0.119466	-3.038	0.00238153	0.0207037
DEPDC1	5852.1	-0.362772	0.102535	-3.53802	0.000403139	0.00548776
SNTA1	2208.94	-0.361331	0.126468	-2.85709	0.00427551	0.03221
ANK3	8059.88	-0.360996	0.0985027	-3.66483	0.000247499	0.00372207
ATP7B	2659.48	-0.360303	0.12775	-2.82038	0.00479666	0.0349373
SLC44A1	6541.74	-0.36022	0.100648	-3.579	0.000344915	0.00484621
LCORL	3452.04	-0.359213	0.114652	-3.13307	0.0017299	0.0163074
TSSC2	9856.36	-0.359111	0.0957764	-3.74948	0.000177205	0.0029112
LINC00854	3043.65	-0.358479	0.116745	-3.07062	0.00213618	0.0191288
ATHL1	1908.73	-0.357475	0.134307	-2.66163	0.00777641	0.0496796
SLC5A3	9036.76	-0.357078	0.097763	-3.65249	0.000259714	0.00384939
BUB1	9265.65	-0.356327	0.100116	-3.55915	0.000372051	0.00514242
ATP11C	9946.09	-0.35529	0.0956024	-3.71633	0.000202136	0.00321205
CKS2	5099.91	-0.354944	0.109248	-3.24897	0.00115824	0.0121933
PHLDA1	7200.75	-0.35455	0.101089	-3.50732	0.000452637	0.00596968
C14orf93	4799.63	-0.354145	0.109727	-3.22752	0.0012487	0.0128868
CENPA	4430.94	-0.353426	0.109982	-3.21349	0.00131134	0.0133228
GOLGA4	11029.3	-0.35318	0.0960704	-3.67626	0.000236675	0.00361546
MYO6	6639.34	-0.351084	0.105338	-3.33291	0.00085942	0.00974564
NUF2	5487.99	-0.351052	0.104676	-3.35368	0.000797433	0.00916508
DNPEP	3312.89	-0.350876	0.119721	-2.93079	0.00338101	0.0270401
SEPTIN4	2332.97	-0.350864	0.124958	-2.80785	0.00498741	0.0359292
CENPC	3288.81	-0.349965	0.118482	-2.95374	0.00313945	0.0254923
FXR1	22963.8	-0.349784	0.0966017	-3.62089	0.000293596	0.00421938
CALCOCO2	3595.64	-0.349584	0.117598	-2.97272	0.00295175	0.0244592
AASS	8423.69	-0.348741	0.104109	-3.34977	0.000808792	0.00928119
KCP	2725.89	-0.348103	0.121841	-2.85704	0.00427613	0.03221
PEG10	47515.6	-0.347833	0.0884534	-3.93238	8.41084e-05	0.00164602
SLC7A14	7125.2	-0.347819	0.0996699	-3.48971	0.000483547	0.00628464
AK3	3338.39	-0.346572	0.121182	-2.85992	0.00423749	0.0320267
HLTF	14993.3	-0.345736	0.107233	-3.22415	0.00126347	0.0130077
NLGN2	11623.5	-0.344723	0.0943517	-3.65359	0.000258597	0.00383964
LAMP2	2617.42	-0.342763	0.124376	-2.75586	0.00585374	0.0406698
KTN1	20964.4	-0.342634	0.0899628	-3.80862	0.000139742	0.00244804
CA12	3834.57	-0.34154	0.115227	-2.96405	0.00303614	0.0249465
ANLN	14810.3	-0.341289	0.0920713	-3.70679	0.000209905	0.00330766
MED12L	5280.86	-0.339862	0.105603	-3.21828	0.00128961	0.0131888
DYNC2H1	2946.16	-0.337957	0.118454	-2.85306	0.00433001	0.0324885
FN3K	2478.67	-0.337661	0.122719	-2.7515	0.00593237	0.040998
MTFR1	5839.63	-0.337001	0.103822	-3.24595	0.00117061	0.0122673
FAM208A	7869.32	-0.3365	0.108499	-3.1014	0.00192608	0.0177094
FBN2	7955.99	-0.335971	0.0980431	-3.42677	0.000610806	0.00751095
ZRANB2	10016.8	-0.335424	0.0990267	-3.3872	0.00070609	0.00835422
RHBDD1	3965.73	-0.333173	0.111661	-2.98379	0.00284702	0.0237303
AGAP2	2613.79	-0.331942	0.122379	-2.71241	0.00667961	0.0446016
RBM33	19682.9	-0.330523	0.091191	-3.62452	0.0002895	0.00417465
PDGFRB	2702.33	-0.33037	0.120502	-2.74161	0.00611398	0.0418277
SMARCA1	10919.6	-0.328725	0.0971277	-3.38446	0.000713183	0.00843065
TMEFF1	2444.15	-0.328169	0.123304	-2.66146	0.00778019	0.049685
KCNQ1OT1	9128.77	-0.328043	0.0973465	-3.36985	0.000752099	0.00878673
PPM1L	4147.83	-0.327993	0.113264	-2.89584	0.00378146	0.0294195
HIP1R	4406.48	-0.327735	0.108173	-3.02974	0.00244765	0.0211155
C1orf63	5924.01	-0.327599	0.112538	-2.91101	0.0036026	0.0284243
FAM122B	2753.37	-0.3272	0.119339	-2.74177	0.00611096	0.0418239
LTA4H	6708.84	-0.326574	0.100302	-3.25592	0.00113026	0.012009
LRP1B	3251.7	-0.325869	0.115112	-2.83088	0.00464195	0.0341798
ZNF789	3695.95	-0.324912	0.111585	-2.91178	0.00359376	0.0283809
MIS18BP1	6070.38	-0.322909	0.104221	-3.09831	0.00194629	0.0178137
LARP1B	3669.45	-0.322653	0.112163	-2.87664	0.00401936	0.030797
SIX4	4175.19	-0.32249	0.118599	-2.71917	0.00654464	0.0439681
SNX5	8842.48	-0.322295	0.0966588	-3.33436	0.000854964	0.00970807
LUC7L3	36102.8	-0.322283	0.0909119	-3.545	0.000392608	0.00537408
MIA3	9503.44	-0.32223	0.0958946	-3.36025	0.000778717	0.00901709
CNOT6L	3536.91	-0.320462	0.114038	-2.81014	0.00495204	0.0357621
DIP2A	6341.31	-0.319941	0.102599	-3.11836	0.00181858	0.0169272
ANKZF1	2996.76	-0.319373	0.119171	-2.67996	0.00736308	0.0479588
HR	10497.2	-0.319139	0.100678	-3.16991	0.00152485	0.0149101
CEP152	6000.78	-0.318542	0.103714	-3.07135	0.00213097	0.0190922
ZNF516	6959.47	-0.317771	0.100317	-3.16765	0.00153674	0.0149941
ELK4	5175.63	-0.317769	0.118057	-2.69164	0.00711007	0.0466935
JPH3	2895.21	-0.317432	0.117862	-2.69326	0.00707571	0.0466053
DARS2	10653.3	-0.317167	0.0948421	-3.34416	0.000825312	0.00943444
MOB1A	4522.43	-0.316672	0.114168	-2.77372	0.00554187	0.0389812
ADAMTS20	4742.42	-0.316476	0.108283	-2.92267	0.00347046	0.0276255
AURKA	10050.4	-0.315236	0.095491	-3.30122	0.000962663	0.0106502
SYNE2	21187.5	-0.314996	0.0971717	-3.24164	0.00118842	0.0124003
SACS	34301.7	-0.314637	0.0887303	-3.54599	0.000391135	0.00536256
PRPS2	6403.06	-0.313139	0.102128	-3.06614	0.00216842	0.0193359
NBEAL2	3037.35	-0.312665	0.117331	-2.66481	0.00770315	0.0494484
TTC8	11799.6	-0.3122	0.0959103	-3.25512	0.00113344	0.0120186
VAT1L	6120.31	-0.311965	0.112016	-2.78499	0.00535286	0.0378083
CSRNP3	5783.85	-0.311645	0.108926	-2.86106	0.00422221	0.0319762
GUF1	8281.75	-0.311198	0.115053	-2.70482	0.00683414	0.0454192
GALNS	3297.9	-0.310613	0.114235	-2.71907	0.00654648	0.0439681
KIF20A	16632	-0.310418	0.0924145	-3.35898	0.000782303	0.00905244
KIF17	6297.44	-0.310239	0.102066	-3.03959	0.00236902	0.020616
KCTD12	4921.87	-0.310025	0.108881	-2.84738	0.00440813	0.0329872
HSPG2	7817.52	-0.309617	0.102093	-3.03271	0.00242371	0.0209738
NUSAP1	16199.3	-0.309419	0.0939348	-3.29398	0.000987806	0.0108678
TTBK2	5479.33	-0.308394	0.10455	-2.94972	0.00318059	0.0257648
VPS13A	11419.4	-0.307894	0.0947207	-3.25055	0.00115183	0.0121874
SPTBN4	3420.93	-0.307293	0.114264	-2.68934	0.00715943	0.0469021
LAMC1	8859.47	-0.306701	0.0971666	-3.15645	0.00159705	0.0154555
KDM1B	4042.28	-0.306695	0.11334	-2.70597	0.00681055	0.0452979
SIN3A	11443.1	-0.30646	0.0943271	-3.24891	0.00115848	0.0121933
HMGN4	3621.09	-0.305613	0.112563	-2.71504	0.00662679	0.0443361
PPM1K	3547.91	-0.305159	0.114172	-2.6728	0.00752208	0.0486586
RBM12B	8370.07	-0.304367	0.105509	-2.88476	0.00391711	0.0302592
MGEA5	14268.3	-0.304303	0.0950357	-3.20199	0.00136482	0.0137103
AEBP1	7080.85	-0.30353	0.104684	-2.8995	0.00373753	0.029225
EPT1	12367.9	-0.301942	0.100508	-3.00415	0.00266324	0.0225864
SLC25A36	6307.68	-0.301474	0.107224	-2.81162	0.00492924	0.0356766
DENND4C	4774.84	-0.300452	0.111927	-2.68437	0.00726672	0.0474951
FLNB	26084.3	-0.298864	0.100553	-2.97222	0.00295654	0.0244751
ONECUT2	14001.2	-0.29847	0.0947249	-3.15092	0.00162759	0.0156209
ZMYND8	13579.7	-0.298038	0.0927763	-3.21243	0.00131615	0.0133557
USP9X	27800.5	-0.29576	0.0960932	-3.07784	0.00208505	0.0188297
ZNF121	11234	-0.294762	0.0968525	-3.04341	0.0023391	0.0204351
KIAA0586	6410.07	-0.294451	0.109107	-2.69875	0.00696014	0.0460225
PHF21A	6281.89	-0.292996	0.10481	-2.79551	0.00518181	0.0368916
JMJD1C	9746.4	-0.292446	0.0994973	-2.93923	0.00329025	0.0264638
GKAP1	8141.91	-0.292431	0.105147	-2.78116	0.00541649	0.0381784
PAXBP1	12900	-0.290756	0.0930276	-3.12548	0.00177513	0.0166506
JARID2	21831.4	-0.289979	0.0935172	-3.10081	0.00192994	0.0177306
POLG2	5478.97	-0.289868	0.1064	-2.72433	0.00644318	0.0434952
ITPR2	7375.15	-0.289665	0.0988706	-2.92974	0.00339241	0.0271058
VPS13C	5337.6	-0.289522	0.10638	-2.72159	0.00649682	0.0437595
AKAP12	29150.7	-0.289486	0.0891816	-3.24603	0.00117025	0.0122673
EZH1	8358.54	-0.289433	0.0973384	-2.97347	0.0029445	0.0244111
ELOVL5	12766.9	-0.288556	0.0930429	-3.10132	0.00192659	0.0177094
THOC2	12723.2	-0.287185	0.103802	-2.76667	0.00566323	0.0396599
PEX1	6457.79	-0.287094	0.101544	-2.82728	0.0046946	0.0344183
PSIP1	20668.9	-0.286706	0.0970341	-2.95469	0.00312981	0.0254367
STAG2	11036.2	-0.286662	0.094461	-3.03471	0.00240768	0.020867
SCAMP1	6369.15	-0.286089	0.102104	-2.80194	0.00507968	0.0364
BUB1B	12367.2	-0.285232	0.0941654	-3.02905	0.00245321	0.0211429
ACACA	87773.7	-0.284854	0.0864844	-3.2937	0.00098877	0.0108713
PSD3	12867.4	-0.284248	0.100447	-2.82982	0.00465741	0.0342343
DEPDC1B	5133.74	-0.282412	0.104566	-2.70081	0.00691717	0.0457919
DANCR	10751.5	-0.282371	0.0946025	-2.98481	0.00283753	0.0236744
HIST1H2BM	5250.58	-0.280257	0.104293	-2.68722	0.00720504	0.0471101
ARHGAP44	10260.8	-0.276936	0.0983371	-2.81619	0.00485968	0.0352482
LANCL1	8800.96	-0.276594	0.100129	-2.76239	0.00573806	0.0400771
DDR2	11028.5	-0.276413	0.102161	-2.70565	0.00681714	0.045324
WDR59	6136.25	-0.27214	0.101581	-2.67904	0.00738333	0.0480539
CCNB2	8710.43	-0.2714	0.0968201	-2.80314	0.00506079	0.0363193
SLC38A2	22308.9	-0.270945	0.0897304	-3.01955	0.00253154	0.0217078
CSE1L	56953.9	-0.268936	0.0864233	-3.11185	0.00185919	0.0172391
RAD21	27921.3	-0.264915	0.0960999	-2.75666	0.00583949	0.0406372
HSP90AA1	289974	-0.26465	0.0848631	-3.11855	0.00181745	0.016926
EPB41L2	11167.6	-0.264381	0.0973575	-2.71557	0.0066161	0.0442994
XPO1	35945.2	-0.262467	0.0930926	-2.81942	0.00481111	0.0349997
IPO7	40062.4	-0.262132	0.094102	-2.78561	0.00534266	0.037752
FLII	7957.33	-0.260805	0.097968	-2.66214	0.00776445	0.0496796
KDM5B	20772.1	-0.256368	0.0898401	-2.8536	0.00432268	0.0324765
TPR	24052.6	-0.254652	0.0937686	-2.71575	0.00661254	0.0442931
PHIP	17586.5	-0.248468	0.0913467	-2.72006	0.00652709	0.0438764
KNTC1	20639.6	-0.244715	0.0899458	-2.72069	0.00651461	0.0438468
PRKDC	166931	-0.240935	0.085304	-2.82443	0.00473646	0.0346355
RPL29	51461.1	0.233092	0.0875715	2.66173	0.00777396	0.0496796
MAP4K4	43195.6	0.235855	0.0872619	2.70284	0.00687495	0.0456285
RPS16	48020.6	0.236064	0.0873576	2.70227	0.00688673	0.0456347
MAB21L1	36695.7	0.236872	0.0875138	2.70668	0.00679589	0.0452358
RPS3A	91351.9	0.238064	0.0864865	2.75262	0.00591203	0.0409573
PFN1	38651.7	0.241433	0.08881	2.71854	0.00655709	0.0440084
RCC2	61587.8	0.24181	0.0865882	2.79264	0.005228	0.0371116
RPS15A	35357	0.242476	0.087659	2.76613	0.00567254	0.0396902
SF3A3	39329.2	0.242916	0.0891992	2.7233	0.0064633	0.0436029
SF3A1	28771.7	0.243616	0.0896265	2.71813	0.00656523	0.0440456
RPS7	59739.5	0.243757	0.0888663	2.74297	0.00608865	0.0418059
RPL10	97474.1	0.243785	0.089913	2.71134	0.00670118	0.0446849
MARS	22435.2	0.243805	0.0916458	2.6603	0.00780721	0.0498014
EIF3I	33125.6	0.244158	0.088536	2.75773	0.00582042	0.0405869
HIST1H2BK	45305.3	0.244353	0.0869298	2.81092	0.00493996	0.0357238
MTCH2	15512.8	0.245258	0.0915932	2.67769	0.0074131	0.0481738
RPS4X	73361.2	0.246679	0.0862834	2.85894	0.00425059	0.0320767
RPTOR	20502.8	0.246945	0.0923314	2.67455	0.00748285	0.0485157
THOC5	17474.7	0.247381	0.0926494	2.67008	0.00758335	0.0488874
WDR45B	18023.4	0.247712	0.0920449	2.69121	0.00711927	0.0466959
RPS13	39210.2	0.249744	0.0874033	2.85737	0.00427165	0.0322071
HIST1H4D	30885.4	0.249776	0.0881233	2.83439	0.00459134	0.0339248
DLG5	12588.7	0.25037	0.0936363	2.67386	0.00749837	0.0485608
HNRNPA0	25328.5	0.250723	0.0939316	2.66921	0.00760308	0.0489533
HIST1H2AG	62888.5	0.251468	0.08754	2.87261	0.00407095	0.0311221
GIGYF1	20418.7	0.252076	0.0900848	2.79821	0.00513872	0.0367102
SRSF2	20204	0.25266	0.0921784	2.74099	0.0061255	0.0418697
PSMB5	22760	0.253266	0.0940242	2.69363	0.00706795	0.0465903
TPT1	46053.7	0.254642	0.091123	2.79449	0.00519823	0.036993
ASPSCR1	13079.2	0.254875	0.0943189	2.70227	0.0068868	0.0456347
SMARCE1	16051.5	0.255176	0.0916517	2.78419	0.00536617	0.0378551
ANTXR2	15643	0.255739	0.0932519	2.74245	0.00609819	0.0418207
RPL6	115167	0.255858	0.0874689	2.92513	0.00344313	0.0274208
RHOT2	13533.6	0.255892	0.0949637	2.69463	0.00704674	0.0465046
RPL18A	79188.9	0.256048	0.0888278	2.88252	0.00394507	0.0303923
HIST1H1E	115462	0.25619	0.091435	2.80188	0.00508061	0.0364
NSF	9977.59	0.256402	0.0953099	2.69019	0.00714116	0.0468186
CYCS	15361.2	0.256716	0.0916509	2.80102	0.00509408	0.036435
COPA	21359.6	0.257279	0.0909603	2.82848	0.00467698	0.0343187
MAU2	9789.99	0.258062	0.0962574	2.68096	0.0073411	0.047834
RPS8	107534	0.258391	0.0920071	2.80838	0.00497916	0.0358851
PPRC1	22149.7	0.258554	0.0915087	2.82546	0.00472131	0.0345544
GARS	25126.2	0.258752	0.0893711	2.89525	0.00378851	0.0294471
PRMT1	16221.9	0.258815	0.0937732	2.76001	0.0057799	0.0403382
RN7SK	1.69123e+06	0.259071	0.0845211	3.06516	0.00217552	0.0193789
POLR1A	34576.6	0.25934	0.091347	2.83906	0.00452461	0.0336201
RC3H2	14827.6	0.259525	0.0935919	2.77295	0.00555512	0.0390421
SMARCD1	24373.1	0.259533	0.094464	2.74743	0.00600649	0.0414136
MLX	10670.3	0.261122	0.0952099	2.74259	0.00609561	0.0418199
NUP50	13318.1	0.261512	0.0926986	2.82109	0.00478603	0.0349228
GSE1	57326.4	0.261586	0.0864373	3.02631	0.00247559	0.0213142
SATB1	24839.2	0.261776	0.0903796	2.89641	0.0037746	0.0293989
HNRNPF	15767.1	0.261917	0.0934267	2.80345	0.00505587	0.0362992
JMJD6	8937.85	0.262354	0.0970887	2.70221	0.00688806	0.0456347
YTHDF1	13722.9	0.262488	0.0940704	2.79034	0.00526531	0.0373386
DKC1	18599.8	0.262596	0.0925361	2.83777	0.00454297	0.0336792
SF3A2	14364.7	0.262611	0.0921915	2.84854	0.00439206	0.0328959
LOX	17067.6	0.263413	0.092277	2.85459	0.00430929	0.0324046
SUPT6H	25396.4	0.263503	0.0930744	2.8311	0.0046388	0.0341798
DIDO1	30742.6	0.263793	0.0909889	2.89918	0.00374144	0.0292345
POLDIP3	14083.7	0.26411	0.0953321	2.77042	0.00559836	0.0393135
PSMD3	44637.7	0.264409	0.0926685	2.85328	0.00432706	0.0324885
IVD	8786.97	0.264462	0.0967485	2.7335	0.00626647	0.042595
DDX54	9545.41	0.26449	0.0983371	2.68962	0.00715328	0.0468799
ATP5G1	16968	0.264583	0.0971213	2.72425	0.00644477	0.0434952
ENSA	15027.5	0.264597	0.0927228	2.85364	0.0043222	0.0324765
MCM10	16671.3	0.264944	0.0965401	2.7444	0.00606222	0.0416597
SARS	21650.5	0.26495	0.0896111	2.95667	0.00310981	0.0253422
TMSB10	57226.9	0.265191	0.0867097	3.05838	0.00222538	0.0196806
PHB2	27730.2	0.266169	0.095525	2.78638	0.0053301	0.0377103
GNB2	30413.1	0.266175	0.097638	2.72614	0.00640793	0.0433154
EIF4A3	21504.9	0.266937	0.0947323	2.81781	0.00483527	0.0351012
EIF2B1	10800.4	0.267065	0.0950217	2.81057	0.00494533	0.0357342
C17orf80	9390.4	0.267186	0.0970092	2.75424	0.00588294	0.0408225
COPZ1	9296.38	0.267392	0.0969889	2.75693	0.0058347	0.0406368
ACADVL	14327.8	0.267832	0.0922671	2.90279	0.00369853	0.0289638
POGK	12644.6	0.268192	0.0999342	2.68369	0.00728155	0.0475189
SEPTIN5	10799.5	0.268209	0.0989488	2.71058	0.00671657	0.0447604
NOP14	13746.9	0.268399	0.0924663	2.90267	0.00369997	0.0289638
PHF20L1	7093.22	0.268666	0.099404	2.70277	0.00687637	0.0456285
RPL9	59749	0.268742	0.0877348	3.06311	0.00219047	0.0194702
MNT	7494.6	0.268824	0.100024	2.68761	0.00719661	0.0470912
HIST1H2BO	19377.8	0.26975	0.0919057	2.93507	0.00333467	0.026783
KLF16	7573.71	0.270043	0.0986638	2.737	0.00620022	0.0422798
SF3B2	30607.6	0.270731	0.0881206	3.07228	0.00212432	0.0190628
CARHSP1	10375.5	0.27075	0.100042	2.70637	0.00680241	0.0452615
MVB12B	7654.65	0.270967	0.0987351	2.74438	0.00606244	0.0416597
RBM23	7471.75	0.271151	0.0986963	2.74733	0.00600827	0.0414136
PCNA	12696.2	0.271507	0.0934588	2.90509	0.00367144	0.0288201
RTFDC1	8048.79	0.272051	0.0980091	2.77577	0.00550706	0.0387525
ASCL1	6999.88	0.272406	0.100089	2.72164	0.00649588	0.0437595
DCTN4	13433.4	0.27341	0.0927372	2.94823	0.00319601	0.025865
PSMC2	18351.9	0.273428	0.0920128	2.97163	0.00296222	0.0245101
DESI1	7755.11	0.273774	0.100097	2.73508	0.00623657	0.0424111
C1orf198	6577.36	0.273971	0.10081	2.71769	0.00657385	0.0440686
POMP	7392.27	0.274127	0.10082	2.71897	0.00654849	0.0439681
STAC	8126.85	0.274274	0.097637	2.80912	0.00496765	0.0358333
SMAD9	21149	0.274474	0.0956821	2.8686	0.00412289	0.0314625
KMT2D	42600.2	0.274504	0.0871029	3.15149	0.00162439	0.0156161
DAP	5866.28	0.274616	0.103107	2.66341	0.00773528	0.0495472
DOCK5	6672.75	0.274637	0.100602	2.72994	0.00633455	0.0429389
SRCAP	36131.5	0.27518	0.0876193	3.14063	0.00168582	0.0160073
MTFR1L	7148.59	0.275823	0.103215	2.67232	0.00753297	0.048692
GEMIN4	6852.91	0.276487	0.102575	2.69546	0.00702911	0.0464244
PRSS12	14920.9	0.276544	0.0963812	2.86927	0.00411418	0.0314102
GBA2	11145.6	0.276637	0.097688	2.83184	0.00462806	0.0341367
PSMD4	17125.4	0.277387	0.0938841	2.95456	0.00313111	0.0254367
IDS	13491.8	0.277481	0.0987283	2.81055	0.00494562	0.0357342
GTPBP3	6375.93	0.277652	0.101065	2.74726	0.00600957	0.0414136
SNAPC4	6271.55	0.277683	0.101423	2.73786	0.00618408	0.0421883
OLFM1	29481.3	0.277769	0.0927698	2.99418	0.00275187	0.023153
SMG7	15729.8	0.27784	0.0916674	3.03096	0.00243776	0.0210627
CDH24	12096.8	0.279129	0.099939	2.79299	0.00522232	0.0371023
TBKBP1	17324.3	0.279145	0.0944501	2.95548	0.00312186	0.0253859
RANGAP1	24872.1	0.279675	0.0937093	2.98449	0.00284048	0.0236874
MTCH1	25420.2	0.279697	0.0978043	2.85976	0.00423966	0.0320267
CNDP2	11508.8	0.279704	0.0988147	2.83059	0.00464621	0.0341815
HN1L	18958	0.279986	0.0922991	3.03346	0.00241767	0.0209322
DBN1	48555.6	0.280209	0.104775	2.67439	0.00748643	0.0485204
NABP2	11613.8	0.280296	0.0993762	2.82055	0.00479409	0.0349366
SH2B1	6481.37	0.280608	0.105072	2.67063	0.007571	0.0488264
MMADHC	7105.19	0.280656	0.100299	2.79819	0.00513904	0.0367102
TUBB3	116359	0.280751	0.098158	2.86019	0.00423388	0.0320267
ZC3H18	13280.1	0.281045	0.0939657	2.99094	0.00278124	0.0233423
ADD1	16064.5	0.281046	0.0920238	3.05406	0.00225766	0.0199225
NPLOC4	35819.3	0.281301	0.0955965	2.94259	0.00325484	0.0262286
ZNF263	5286.68	0.281966	0.105482	2.67312	0.00751492	0.0486308
DPP9	10437.3	0.282344	0.0997943	2.82926	0.00466552	0.0342791
SLC35C2	8096.78	0.282455	0.0984308	2.86958	0.00411022	0.031394
TNPO2	34408.1	0.282549	0.0880428	3.20922	0.00133096	0.0134738
PSMB6	11298.1	0.282971	0.0955047	2.96291	0.0030475	0.0249845
RAD54L2	7203.58	0.283229	0.10395	2.72467	0.00643667	0.043484
PTGES2	12243.9	0.283316	0.100303	2.8246	0.00473395	0.034632
CDIP1	9549.38	0.28336	0.102808	2.7562	0.00584764	0.0406698
PNPO	7260	0.283399	0.0991054	2.85958	0.00424208	0.0320267
RPL34	34640.7	0.28363	0.0884695	3.20596	0.00134611	0.0135867
RBFOX3	14426.6	0.284386	0.0949427	2.99535	0.00274133	0.0230873
GPRIN3	5877.24	0.284413	0.103608	2.74508	0.00604965	0.0416054
C1orf109	11064.5	0.284436	0.0943765	3.01385	0.00257958	0.0220349
NUMBL	8970.88	0.285174	0.0980968	2.90707	0.00364831	0.0287049
TRIM8	6280.89	0.286033	0.106798	2.67826	0.00740067	0.0481298
PRCC	11375	0.286056	0.0967516	2.9566	0.00311052	0.0253422
SMG6	6620.49	0.286117	0.103179	2.77303	0.00555375	0.0390421
PSMC1	14644	0.286192	0.097208	2.94412	0.0032387	0.026111
SUGP1	5071.22	0.286369	0.107268	2.66964	0.00759317	0.0489191
PABPN1	8860.46	0.286439	0.0983468	2.91254	0.00358502	0.0283382
ATMIN	5981.94	0.286703	0.102147	2.80676	0.00500424	0.0359894
ATP5H	19713.1	0.286911	0.0933988	3.07189	0.00212708	0.0190674
TBC1D24	7277.3	0.287075	0.099094	2.89699	0.00376759	0.0293578
PUF60	14550.1	0.28713	0.0974489	2.94647	0.00321424	0.0259877
RPS9	36405.6	0.287248	0.09653	2.97574	0.00292283	0.0242906
DNAJB1	9966.42	0.287394	0.0979647	2.93365	0.00335003	0.0268429
RBM15B	9042.98	0.287613	0.0998295	2.88104	0.00396364	0.0305076
EID1	5377.15	0.287655	0.104468	2.75351	0.00589592	0.0408836
LAP3	5295.3	0.287699	0.104539	2.75207	0.00592193	0.0409605
FLAD1	13964.9	0.288123	0.0947531	3.04078	0.00235965	0.0205556
SCARNA10	9673.07	0.288127	0.0982548	2.93245	0.00336304	0.0269331
RNASEH1	5520.35	0.288207	0.10329	2.79026	0.00526657	0.0373386
PDPK1	5051.45	0.288314	0.105189	2.74092	0.00612678	0.0418697
SLC20A1	17478.5	0.288368	0.107656	2.6786	0.00739311	0.0480991
IGFBPL1	34533.2	0.288482	0.100868	2.86	0.00423642	0.0320267
PFAS	29063.3	0.288617	0.0961844	3.00067	0.0026939	0.0227895
RAB8A	5473.25	0.288783	0.105584	2.73509	0.00623629	0.0424111
ATAD3A	6926.05	0.28913	0.10491	2.75599	0.0058515	0.0406698
RECQL4	10870	0.289897	0.101955	2.84339	0.00446361	0.0332851
HDAC7	6076.92	0.289979	0.103014	2.81493	0.00487877	0.0353565
PPP4C	10516.9	0.290277	0.0999156	2.90522	0.00366995	0.0288201
FAM50A	7922.01	0.290433	0.0980362	2.96251	0.00305142	0.0250046
CPSF7	14594	0.290479	0.0927199	3.13286	0.00173111	0.0163097
CNP	19956.1	0.290654	0.099691	2.91555	0.00355067	0.0281715
COIL	6324.22	0.290733	0.101669	2.8596	0.00424176	0.0320267
BCL11B	6158.8	0.290957	0.10253	2.83778	0.00454284	0.0336792
BACE1	5771.94	0.291189	0.103953	2.80115	0.00509202	0.036435
CLTA	13953.4	0.291258	0.0966961	3.0121	0.00259448	0.0221136
SND1	58524.6	0.291381	0.0938101	3.10607	0.00189592	0.0175128
PRPF4	7548.69	0.291548	0.103786	2.80912	0.00496777	0.0358333
THADA	7614.95	0.291714	0.0996754	2.92664	0.00342644	0.0273134
CCDC88C	7154.39	0.291784	0.102721	2.84055	0.00450365	0.0334954
TTL	20083.1	0.2918	0.0913722	3.19353	0.00140546	0.0140027
GREB1L	12819.6	0.291805	0.0938287	3.10998	0.00187101	0.01732
HIST1H3B	86629.6	0.291903	0.0861123	3.38979	0.000699453	0.00830882
PTOV1	8178.43	0.292033	0.103353	2.82558	0.00471946	0.0345544
WDR83OS	5329.03	0.292407	0.10389	2.81457	0.00488418	0.0353807
PSMD13	11974.6	0.292794	0.10054	2.91221	0.00358876	0.0283545
APBB1	9026.53	0.292932	0.101573	2.88397	0.00392693	0.0303212
ZNF473	5549.88	0.293029	0.109785	2.66912	0.0076051	0.0489533
PSMC3IP	4674.48	0.293203	0.106919	2.74229	0.00610134	0.0418239
TET3	8433.34	0.293204	0.0973838	3.01081	0.00260554	0.0221856
KIF7	5718.91	0.293341	0.105288	2.78609	0.00533486	0.0377167
TP53BP1	24542.5	0.293495	0.0896319	3.27445	0.00105867	0.0114399
SCRIB	20105	0.293835	0.0941885	3.11965	0.00181066	0.0168857
EEF1B2	33049.9	0.294139	0.0885929	3.32012	0.00089979	0.0101223
TPCN1	6576.37	0.294424	0.100611	2.92636	0.00342955	0.0273254
RRP1	7373.38	0.294445	0.0996158	2.95581	0.00311849	0.0253706
UBE2J1	4730.91	0.294522	0.107871	2.73033	0.00632719	0.0429062
MICALL1	8687.47	0.29468	0.104168	2.82889	0.00467095	0.0343017
OTUB1	9509.07	0.294842	0.105257	2.80117	0.00509183	0.036435
UMPS	5561.64	0.295383	0.103764	2.84667	0.00441791	0.0330313
ANTXR1	13037.1	0.295915	0.10034	2.94912	0.00318677	0.0258025
INTS3	9384.89	0.296147	0.0961268	3.0808	0.00206446	0.0186637
FKBP1A	7812.28	0.296372	0.099274	2.98539	0.00283214	0.0236617
CSTF2T	5262.11	0.296456	0.104311	2.84204	0.00448259	0.0333861
ZNF398	6312.17	0.297017	0.101205	2.9348	0.00333761	0.026794
CDK2AP1	12511.9	0.297098	0.102267	2.90513	0.00367106	0.0288201
PA2G4	30226.2	0.297192	0.0918024	3.2373	0.00120667	0.0125521
DHX34	3974.35	0.297287	0.110094	2.7003	0.00692761	0.0458431
SNX19	10299.7	0.297315	0.10377	2.86514	0.00416819	0.0316788
RELA	5455.93	0.297513	0.103826	2.86549	0.00416365	0.031674
ARF5	14049.6	0.29766	0.105742	2.81497	0.00487814	0.0353565
CHID1	7694.38	0.297799	0.108949	2.73338	0.00626876	0.042595
POLR2G	6205.38	0.297859	0.103485	2.87829	0.00399832	0.0306957
DRG1	7892.26	0.298273	0.0989327	3.01491	0.00257055	0.0219758
ATG13	6567.33	0.298283	0.100557	2.96631	0.00301393	0.0248171
STOML2	20129.7	0.298601	0.0992304	3.00917	0.00261965	0.0222946
CREB3L2	13838.2	0.298755	0.0949766	3.14556	0.0016577	0.0158109
WDR5	9784.25	0.299144	0.10356	2.8886	0.00386963	0.0299605
PHPT1	7058.87	0.299212	0.0998284	2.99727	0.00272412	0.0229879
PGP	5080.82	0.299492	0.111575	2.68422	0.00726989	0.0474976
C19orf43	9272.35	0.299719	0.0984492	3.0444	0.00233146	0.0203832
COQ9	4764.28	0.299778	0.110479	2.71345	0.0066586	0.0444963
PLOD3	5212.44	0.300432	0.107467	2.79557	0.0051809	0.0368916
POLR3B	3767.68	0.300449	0.11224	2.67684	0.00743194	0.0482778
C11orf58	10811.6	0.300481	0.0945608	3.17765	0.00148473	0.0145955
HIST1H2AK	5930.17	0.300583	0.10245	2.93395	0.00334683	0.02683
NGDN	3747.15	0.30073	0.112902	2.66363	0.00773027	0.0495472
VWCE	4908.49	0.300741	0.112506	2.67312	0.00751485	0.0486308
RPL18	39474.3	0.300837	0.0922425	3.26137	0.00110874	0.0118603
GTF3C2	10706.7	0.300885	0.0974928	3.08623	0.00202712	0.018375
PLEKHM2	11269.4	0.301372	0.101176	2.9787	0.00289474	0.0240808
SRSF8	3815.71	0.301669	0.111097	2.71537	0.00662014	0.044309
ZZEF1	11504.2	0.301804	0.0966899	3.12136	0.00180016	0.0168111
VAPB	17645.1	0.301812	0.0910683	3.31413	0.000919276	0.0102533
EIF2B4	6176.09	0.301855	0.104476	2.88923	0.0038619	0.0299143
C9orf78	4105.49	0.302132	0.109227	2.7661	0.00567303	0.0396902
BCL7B	4851.93	0.302561	0.11092	2.72775	0.00637675	0.0431561
ZIC1	6045.8	0.302705	0.102056	2.96607	0.0030163	0.0248246
MAEA	8585.29	0.302755	0.102202	2.96231	0.00305338	0.0250085
THSD7B	28846.7	0.302804	0.0906032	3.34209	0.000831498	0.00948705
CDC42EP4	11029.2	0.303104	0.0967957	3.13138	0.00173986	0.0163739
TGOLN2	10865	0.303347	0.095907	3.16293	0.0015619	0.0151785
NXF1	9381.6	0.303391	0.0989232	3.06693	0.00216268	0.0193067
COPG1	14288.4	0.304133	0.0929174	3.27315	0.00106355	0.0114708
C22orf29	4974.11	0.30426	0.10562	2.8807	0.00396795	0.0305269
WWP2	4442.91	0.304286	0.108481	2.80496	0.00503223	0.0361448
HIST1H3F	44564.4	0.304412	0.0884357	3.44219	0.000577029	0.00719784
FBXW5	6791.45	0.304772	0.105888	2.87825	0.00399892	0.0306957
HGS	20845.4	0.304794	0.0916668	3.32502	0.000884123	0.00997251
PLXNA1	24514.3	0.304878	0.0981257	3.10701	0.00188987	0.0174664
GPSM1	17654.7	0.30594	0.0961479	3.18197	0.00146277	0.0144382
COPS3	12252	0.305983	0.0954282	3.20643	0.00134395	0.013573
CISD3	4414.16	0.306018	0.111196	2.75206	0.00592212	0.0409605
KNOP1	6571.72	0.306166	0.102564	2.98513	0.00283461	0.0236617
SH3BP4	4890.31	0.306311	0.112956	2.71177	0.0066925	0.0446701
MRPL51	8787.99	0.306406	0.100271	3.05578	0.00224477	0.0198294
PLD6	8640.16	0.306467	0.103154	2.97098	0.00296849	0.0245381
ALYREF	30782.4	0.306581	0.0922198	3.32446	0.000885892	0.00998583
HSD17B10	6394.54	0.307142	0.106373	2.88742	0.00388421	0.0300597
SELRC1	5359.1	0.307144	0.107125	2.86714	0.00414194	0.0315867
FXR2	9514.12	0.307219	0.107875	2.84791	0.00440069	0.032946
EDC3	7940.3	0.307684	0.099343	3.09718	0.0019537	0.0178619
MLLT11	22711.9	0.307727	0.0900865	3.41591	0.000635692	0.00773531
NEK9	8500.06	0.307872	0.0995664	3.09213	0.00198727	0.0180716
ACD	3997.65	0.308106	0.114412	2.69294	0.00708248	0.0466199
OSER1	4266.39	0.308256	0.108929	2.82989	0.00465637	0.0342343
TMEM259	20745.2	0.308485	0.100408	3.07233	0.00212396	0.0190628
CBX2	32821.4	0.308754	0.0990723	3.11645	0.0018304	0.0170186
MEX3A	18177.8	0.309064	0.0934516	3.30721	0.000942288	0.0104687
HSF1	11283	0.309064	0.0966996	3.19613	0.00139285	0.0139179
DGUOK	3370.85	0.309194	0.116161	2.66177	0.00777307	0.0496796
PDIA6	18926.3	0.309323	0.11302	2.73688	0.00620247	0.0422798
RBM10	13294	0.310299	0.0999263	3.10528	0.00190098	0.0175404
YWHAH	12393	0.310485	0.0944019	3.28897	0.00100555	0.0109848
MBD1	7450.72	0.310511	0.10022	3.0983	0.00194633	0.0178137
NOMO2	5981.51	0.310605	0.112859	2.75215	0.0059205	0.0409605
E2F2	21292.9	0.310793	0.100462	3.09364	0.00197714	0.0180167
MRPL17	3896.93	0.310881	0.112769	2.7568	0.00583704	0.0406368
AIP	7670.74	0.311098	0.100037	3.10982	0.00187199	0.01732
MEAF6	12269	0.311115	0.0941608	3.30408	0.000952884	0.0105657
CABLES1	3908.81	0.311137	0.114821	2.70975	0.00673344	0.0448377
DUSP7	3767	0.311182	0.111591	2.78858	0.0052939	0.037501
SEC13	13599.3	0.311226	0.096376	3.22928	0.001241	0.0128151
MAPK8IP3	15375	0.311313	0.0929922	3.34773	0.000814772	0.00933279
SOCS7	6212.11	0.311741	0.10326	3.01899	0.0025362	0.0217259
COG4	8633.13	0.311816	0.0998172	3.12388	0.00178486	0.0167303
RAB11FIP3	7359.18	0.31224	0.102368	3.05018	0.00228702	0.0200615
GLE1	6003.94	0.312242	0.102255	3.05356	0.0022614	0.0199452
TJAP1	4140.49	0.312637	0.110842	2.82058	0.00479371	0.0349366
RPS6KB2	4770.91	0.312698	0.117023	2.6721	0.00753773	0.0487042
RBM19	10982.6	0.312744	0.0955483	3.27315	0.00106355	0.0114708
C17orf76-AS1	30396.6	0.312795	0.0912515	3.42783	0.000608426	0.00748938
SNRNP40	19424.8	0.312916	0.0946995	3.30431	0.000952114	0.0105641
SIAH2	4004.6	0.313122	0.110353	2.83745	0.0045475	0.0336888
SRRT	25681.3	0.313252	0.0895798	3.4969	0.000470695	0.00616729
C11orf73	3662.96	0.313399	0.113894	2.75168	0.00592909	0.040992
TFRC	39885.2	0.313431	0.101122	3.09952	0.00193834	0.0177693
MRPL52	3053.89	0.313642	0.116532	2.69147	0.00711384	0.0466935
FAM171A1	14669	0.313796	0.0969076	3.2381	0.00120328	0.0125246
TAF5L	4366.68	0.314087	0.108036	2.90724	0.00364635	0.0287027
ZBTB18	14291.7	0.314114	0.100205	3.13473	0.00172014	0.0162514
SHISA5	5260.64	0.314215	0.108451	2.8973	0.00376387	0.0293557
SAMHD1	5123.86	0.314395	0.104945	2.99581	0.00273714	0.0230748
ALG9	3997.32	0.314578	0.117265	2.68263	0.0073046	0.047651
RNF167	6768.41	0.314658	0.105626	2.97899	0.00289201	0.0240699
GPN1	3562.25	0.314912	0.112702	2.79421	0.00520259	0.0369972
SLC12A9	3331.65	0.315146	0.11719	2.6892	0.00716236	0.0469032
RER1	4284.84	0.315195	0.115493	2.72914	0.00635002	0.0430095
ADRBK1	13079.9	0.315238	0.0980418	3.21535	0.00130286	0.0132923
SMIM7	5449.69	0.315469	0.110512	2.85461	0.004309	0.0324046
SNRPC	11602.6	0.315617	0.0959206	3.2904	0.00100045	0.0109572
EXOSC6	4895.53	0.315851	0.112793	2.80028	0.00510578	0.0365033
CISD2	4089.18	0.315914	0.118059	2.67591	0.00745272	0.0483573
TAOK2	13727.3	0.316027	0.0937805	3.36986	0.000752062	0.00878673
PYGO2	6782.29	0.316117	0.109618	2.88381	0.00392897	0.0303232
MYEOV2	3389.83	0.316256	0.113584	2.78434	0.00536373	0.0378551
CDKN1B	9600.92	0.316412	0.0958605	3.30075	0.000964257	0.010657
ARFRP1	5734.02	0.316466	0.111391	2.84103	0.00449679	0.0334676
AP2M1	38304.7	0.316613	0.0899424	3.52017	0.000431264	0.0057503
LIG3	15494.9	0.316638	0.0915894	3.45714	0.000545932	0.00688985
CRCP	6066.49	0.317096	0.101803	3.11481	0.00184065	0.0171031
FAM19A5	7000.01	0.317487	0.102767	3.08939	0.0020057	0.0182002
ACTR10	3216.08	0.31767	0.114979	2.76285	0.00572987	0.0400548
KIAA1279	3529.78	0.317724	0.112537	2.82328	0.00475353	0.0347454
MEIS1	16533.6	0.317745	0.0930948	3.41313	0.000642218	0.00779796
MRPS18A	3641.48	0.317898	0.115946	2.74178	0.00611077	0.0418239
FSCN1	70819	0.318028	0.098789	3.21926	0.0012852	0.0131516
INA	13627.5	0.318174	0.101301	3.14089	0.00168437	0.0160025
RNF187	9265.05	0.318397	0.100541	3.16685	0.00154101	0.0150184
DDX23	13855.2	0.318498	0.0970064	3.28327	0.00102609	0.011166
GSG2	3197.42	0.318518	0.119463	2.66625	0.00767036	0.0492614
POLR2F	7493.98	0.318581	0.0996591	3.19671	0.00139006	0.0138981
CDK5RAP3	22735.7	0.318669	0.0894305	3.56332	0.000366198	0.00507804
NEFH	22006.8	0.31869	0.0953625	3.34187	0.000832148	0.00948705
PREB	7783.36	0.319262	0.110112	2.89942	0.00373851	0.029225
EIF1AD	4698.96	0.319346	0.107745	2.9639	0.00303766	0.0249465
SETMAR	3941.4	0.319373	0.110666	2.88592	0.00390274	0.0301756
FGD1	3922.64	0.319508	0.113352	2.81871	0.00482167	0.0350324
UBA52	46147.7	0.31978	0.0896896	3.5654	0.000363296	0.00504192
FAM207A	4493.12	0.319885	0.11493	2.78331	0.00538081	0.0379427
DDX20	3942.8	0.319972	0.112918	2.83367	0.00460174	0.0339721
PITX1	5919.88	0.320072	0.108696	2.94466	0.00323307	0.026111
RPS6KL1	8008.8	0.32035	0.104283	3.07194	0.00212676	0.0190674
SAP30BP	12990.2	0.320626	0.105027	3.0528	0.00226716	0.0199752
MTA2	18074.8	0.320643	0.0942661	3.40147	0.000670248	0.00806147
PNMA1	9604.72	0.320749	0.0957804	3.34879	0.000811647	0.00930327
LSM10	4227.92	0.320881	0.111999	2.86503	0.00416967	0.0316788
CHAMP1	6708.4	0.321106	0.100744	3.18736	0.00143579	0.0142547
POLR3C	3627.68	0.321107	0.113514	2.82878	0.00467265	0.0343017
MRFAP1	17991.3	0.321292	0.0918448	3.4982	0.000468401	0.00614419
UBE2M	12339.5	0.321446	0.0965301	3.33	0.000868447	0.00981524
PPIF	6541.13	0.321596	0.10408	3.08988	0.00200238	0.0181895
TSPAN18	3971.45	0.321609	0.114075	2.81929	0.00481305	0.0349997
TERF2IP	13618.4	0.321665	0.0936895	3.43331	0.000596268	0.0073879
GOLM1	11685.2	0.321683	0.0945857	3.40098	0.000671459	0.00806147
PATZ1	11333.3	0.321875	0.101089	3.18409	0.00145208	0.0143744
DTX3	7594.63	0.322145	0.0994486	3.23931	0.00119819	0.0124869
STK11	10243.4	0.322232	0.105641	3.05024	0.00228656	0.0200615
MARCKSL1	79141.8	0.322307	0.0909185	3.54502	0.00039259	0.00537408
NDUFA8	5305.63	0.322523	0.109668	2.94091	0.00327253	0.0263337
UGDH	5845.29	0.322995	0.102581	3.14868	0.00164007	0.0157134
STK40	9351.19	0.323025	0.0981434	3.29135	0.00099706	0.0109271
ERI3	9028.32	0.32304	0.0969407	3.33235	0.000861151	0.00975225
NEURL4	8669.74	0.323084	0.100506	3.21458	0.00130634	0.0133118
IL11RA	5162.47	0.323224	0.107098	3.01802	0.00254432	0.0217845
SPTBN2	68838.2	0.323236	0.0941847	3.43194	0.000599278	0.00741978
LSM3	6635.62	0.323273	0.104279	3.10008	0.0019347	0.0177551
GTF3C6	4001.91	0.323417	0.109846	2.94427	0.00323721	0.026111
PAFAH1B3	9848.17	0.323646	0.106029	3.05242	0.00227003	0.0199878
CDK5R1	6584.58	0.323678	0.103266	3.1344	0.00172205	0.0162604
ASB1	4954.36	0.324079	0.111183	2.91482	0.00355898	0.0282111
AMBRA1	6785.88	0.324398	0.100036	3.24279	0.00118364	0.0123785
TAGLN3	21900.9	0.32455	0.0948286	3.42249	0.000620507	0.00759406
ATP6V1G1	5435.96	0.3248	0.105609	3.07549	0.0021016	0.0189389
NR2C2AP	3242.27	0.325084	0.121687	2.67149	0.00755159	0.0487753
E2F7	4914.04	0.325197	0.106899	3.04209	0.00234938	0.0204871
ARMC7	3277.03	0.325202	0.115396	2.81813	0.00483037	0.0350806
HIST1H3D	28229.4	0.325329	0.088773	3.66473	0.000247598	0.00372207
NUDCD3	10155.8	0.325404	0.102392	3.17804	0.00148277	0.0145913
DCLRE1B	3533.85	0.325852	0.113163	2.87951	0.00398298	0.0306149
GMEB2	4036.35	0.325936	0.109404	2.97919	0.00289013	0.0240695
CCNL2	9636.3	0.326085	0.0957011	3.40733	0.000656027	0.00793163
ETS2	5672.72	0.326283	0.102876	3.17161	0.00151594	0.0148508
RABL6	25113.2	0.326344	0.0965302	3.38075	0.000722891	0.00850706
NDUFB7	7521	0.326579	0.103888	3.14357	0.00166898	0.015874
C8orf33	8409.11	0.326742	0.0973447	3.35655	0.000789217	0.0090891
CDC34	15301.5	0.326797	0.0939868	3.47705	0.000506965	0.00649122
ARL8A	5597.68	0.32692	0.104574	3.1262	0.00177079	0.016619
CANT1	9510.64	0.327163	0.108336	3.01988	0.00252873	0.0217068
SURF4	20988.5	0.327244	0.109495	2.98867	0.00280193	0.023458
CRTC3	3452.32	0.327387	0.113206	2.89195	0.00382862	0.0297107
FNDC5	21656.2	0.327422	0.0925766	3.53677	0.000405056	0.00549576
DCAKD	16203.8	0.327444	0.0949564	3.44836	0.000564	0.00704461
SDC3	5446.85	0.327997	0.10768	3.04604	0.00231879	0.0202933
PPP2R1A	14172	0.328046	0.098181	3.34123	0.000834067	0.00950255
C15orf39	5518.97	0.328409	0.105274	3.11957	0.00181113	0.0168857
TXN2	5726.77	0.328489	0.108858	3.0176	0.00254787	0.0218038
TXLNA	36278.6	0.328968	0.0921157	3.57125	0.000355282	0.00495905
C21orf33	9424.99	0.329015	0.0974041	3.37784	0.000730585	0.00858855
G6PC3	13057.3	0.329163	0.107488	3.06233	0.00219621	0.0194917
RHOBTB2	2758.23	0.329166	0.123528	2.66472	0.0077053	0.0494484
HAX1	6921.65	0.329276	0.100877	3.26414	0.00109795	0.0117746
ZNF76	3296.32	0.329447	0.118925	2.77022	0.00560187	0.0393219
ZNF326	5448.71	0.329529	0.103552	3.18226	0.00146129	0.0144319
TRIM28	58770.5	0.329696	0.0896989	3.67559	0.000237299	0.00362174
DNAJA1	26364.3	0.329997	0.0889218	3.71109	0.000206368	0.00326707
RPRD1B	8393.62	0.330004	0.104503	3.15786	0.00158932	0.0154097
SPCS2	5232.01	0.330107	0.117597	2.80711	0.00499885	0.0359659
TSC2	12258.4	0.33015	0.0934718	3.53208	0.000412305	0.005563
REXO1	8850.99	0.330203	0.0991037	3.33189	0.000862575	0.00976187
BCS1L	4892.89	0.330267	0.109382	3.01938	0.0025329	0.0217086
TRAPPC4	3739.31	0.330676	0.112952	2.92757	0.00341626	0.0272451
RPL26L1	3328.72	0.330751	0.114094	2.89893	0.00374438	0.0292441
APRT	9155.5	0.330778	0.101322	3.26461	0.00109614	0.0117699
TIMM44	8189.76	0.330892	0.098909	3.34542	0.00082158	0.0093981
ZIC3	13412.4	0.331051	0.0927377	3.56976	0.000357312	0.00497513
PIAS4	5406.06	0.331339	0.110725	2.99245	0.00276746	0.0232451
ELK1	4413.73	0.331717	0.114244	2.90359	0.00368911	0.0289321
POLR2E	26205.1	0.332054	0.100116	3.31668	0.000910951	0.0101939
MPP2	18461.2	0.332183	0.106983	3.10501	0.0019027	0.0175468
HAUS5	4925.43	0.332398	0.10738	3.09553	0.00196463	0.017933
RNF216P1	2558.85	0.332562	0.121518	2.73674	0.00620514	0.042281
SORBS2	5945.28	0.332785	0.102129	3.25847	0.00112015	0.0119448
BDH1	3834.43	0.333016	0.116531	2.85774	0.00426675	0.0321844
ZNF592	7970.08	0.333178	0.0990179	3.36482	0.000765926	0.0089176
TRAPPC2L	5049.44	0.333369	0.111901	2.97914	0.00289055	0.0240695
SMG9	5362.13	0.333441	0.104231	3.19905	0.00137883	0.0138184
ULK1	6388.29	0.333975	0.10117	3.30113	0.000962975	0.0106502
KDM2A	17891.3	0.33412	0.0940699	3.55183	0.00038256	0.00527051
NBPF1	11982.1	0.334282	0.0963817	3.46831	0.000523735	0.00667419
MLLT6	30378.5	0.334609	0.0902486	3.70763	0.000209205	0.00329968
FAM134A	7140.95	0.334672	0.110247	3.03566	0.00240007	0.0208249
ATP5D	13253.4	0.334863	0.106313	3.14978	0.00163394	0.0156635
SART1	8990.11	0.334953	0.100554	3.33107	0.000865134	0.00978431
BRPF3	10236.6	0.334975	0.0973656	3.44038	0.000580901	0.00723443
PFDN1	3329.12	0.33502	0.114999	2.91324	0.00357699	0.0283031
AFAP1	32896.9	0.335034	0.0983114	3.40789	0.000654671	0.00793163
GINS2	8016.19	0.335047	0.108149	3.09801	0.00194827	0.0178219
TACO1	6774.3	0.335084	0.102948	3.2549	0.00113431	0.0120203
EARS2	9963.94	0.335134	0.0959914	3.49129	0.000480693	0.00626035
PAK4	10376.2	0.335348	0.0981281	3.41745	0.00063211	0.00769724
MRPL28	7270.06	0.335472	0.104748	3.20265	0.00136169	0.0137022
C19orf60	3827.61	0.335483	0.113312	2.96071	0.00306932	0.0251028
ZBTB40	13018.8	0.335742	0.0949885	3.53455	0.000408463	0.00552434
DTYMK	10938.7	0.335745	0.0999857	3.35793	0.000785274	0.00906829
PNO1	3310.37	0.335757	0.114617	2.92938	0.00339639	0.027112
UPF1	17148.3	0.335793	0.0931198	3.60603	0.000310921	0.00442346
REXO2	3257.09	0.336478	0.114821	2.93044	0.00338481	0.0270578
EIF4EBP1	15659.9	0.336607	0.092567	3.63636	0.000276522	0.00403893
C12orf49	3991.25	0.336707	0.117048	2.87665	0.0040192	0.030797
TERF2	5767.48	0.336874	0.106813	3.15385	0.00161131	0.0155598
ATL1	2703.02	0.33721	0.122566	2.75126	0.00593661	0.0410106
POLR1C	4700.51	0.337701	0.107619	3.13794	0.00170138	0.016119
E2F4	8407.36	0.337707	0.103505	3.2627	0.00110356	0.0118197
ALG3	6874.77	0.337911	0.102467	3.29775	0.000974614	0.0107575
SF3B5	6038.14	0.337939	0.101843	3.31824	0.000905853	0.0101537
EIF4EBP2	19631	0.33815	0.0922121	3.66709	0.000245326	0.00370762
TMEM185B	3982.4	0.338295	0.118016	2.86652	0.00415013	0.0316277
RPA2	11368.5	0.338711	0.0958245	3.5347	0.000408235	0.00552434
CHMP4B	5424.58	0.338789	0.104257	3.24957	0.00115578	0.0121933
INO80E	6020.53	0.338834	0.102217	3.31484	0.00091694	0.0102339
RUSC2	5138.26	0.338934	0.106377	3.18615	0.00144182	0.0142895
KLHL13	3420.98	0.338935	0.113395	2.98899	0.00279903	0.0234454
DAPK3	4845.7	0.339486	0.121338	2.79786	0.00514423	0.0367164
COPS6	16468.3	0.339661	0.0964548	3.52145	0.000429195	0.00574921
RALGDS	23327.1	0.339969	0.0907771	3.7451	0.000180324	0.00294335
PITPNA	7341.91	0.340075	0.100194	3.39418	0.000688353	0.00821719
UBL4A	6203.95	0.340298	0.108956	3.12327	0.00178856	0.0167303
CREBBP	19578	0.340498	0.0935841	3.63842	0.000274312	0.00401356
GLOD4	8046.12	0.340767	0.103531	3.29144	0.000996766	0.0109271
SH3GL1	10378.5	0.341242	0.0982551	3.47302	0.000514646	0.00656821
PIP4K2C	2362.6	0.341565	0.128327	2.66168	0.00777513	0.0496796
RFC2	7756.52	0.341645	0.101849	3.35442	0.000795315	0.00915312
HEXA	2609.95	0.341654	0.121318	2.81619	0.00485965	0.0352482
DGCR8	9008.99	0.341851	0.115406	2.96215	0.00305498	0.0250096
HIST1H4H	15922.2	0.341976	0.0914822	3.73817	0.000185361	0.00300451
NANS	4449.86	0.342449	0.110397	3.10196	0.00192243	0.0177094
SCARF2	4083.96	0.343027	0.119782	2.86375	0.00418654	0.0317627
IDH3B	3898.86	0.343158	0.111889	3.06696	0.0021625	0.0193067
TRAF3	9947.87	0.343181	0.099427	3.45159	0.000557294	0.00698654
C7orf49	4310.28	0.343712	0.127673	2.69212	0.00709987	0.046674
SCMH1	8880.69	0.343847	0.0972132	3.53704	0.000404646	0.00549576
TOR3A	3777.68	0.34393	0.112388	3.0602	0.00221191	0.0195901
NIP7	4261.19	0.344028	0.109386	3.14508	0.00166043	0.0158219
ERAL1	8030.96	0.344057	0.104473	3.29326	0.000990343	0.0108816
TRAF4	11136.2	0.344144	0.100118	3.43739	0.000587358	0.00729346
ASF1A	4447.49	0.344147	0.107774	3.19323	0.0014069	0.0140087
NDUFB8	6143.83	0.344232	0.104416	3.29674	0.000978139	0.0107824
RPL13	128633	0.344342	0.0919101	3.74651	0.000179313	0.00293448
CC2D1B	3629.13	0.344369	0.118636	2.90274	0.00369917	0.0289638
ICMT	5663.05	0.344518	0.116775	2.95028	0.00317482	0.0257303
RIC8A	10080.1	0.344568	0.100673	3.42266	0.000620111	0.00759406
ASPHD1	4477.88	0.344811	0.122262	2.82027	0.00479831	0.0349373
WDR13	4473.72	0.344841	0.107273	3.21461	0.00130622	0.0133118
NTN3	2431.5	0.344981	0.129635	2.66118	0.00778684	0.0497088
FAM136A	5249.78	0.345649	0.104169	3.31815	0.00090616	0.0101537
SIRT7	3266.91	0.345702	0.114661	3.01499	0.00256987	0.0219758
TRMT112	8371.52	0.345724	0.099989	3.45762	0.000544972	0.00688798
TBC1D22A	3969.79	0.345766	0.12081	2.86207	0.00420877	0.0319029
SRF	8667.78	0.345934	0.111796	3.09433	0.00197257	0.017986
E4F1	5104.16	0.346021	0.109134	3.17062	0.00152115	0.0148932
C19orf47	3009.98	0.346328	0.12761	2.71395	0.00664852	0.0444464
PRDX2	27517.1	0.346739	0.095683	3.62383	0.00029027	0.0041822
CACNG4	6397.47	0.347013	0.110441	3.14206	0.00167764	0.0159475
PLXNB1	3146.84	0.347338	0.117678	2.95161	0.0031612	0.0256566
HIRIP3	3716.3	0.347518	0.113063	3.07367	0.00211445	0.0190105
RPP30	2724.35	0.347662	0.123303	2.81958	0.00480862	0.0349975
NAA40	7667.84	0.347689	0.10235	3.39706	0.000681133	0.00815967
DNAJC9	5210.44	0.347706	0.107668	3.22941	0.00124047	0.0128151
GPN2	6120.22	0.347846	0.103972	3.34557	0.000821132	0.0093981
NME1	35392.5	0.347894	0.0927418	3.75121	0.000175984	0.00289394
HAND2	28124.4	0.348426	0.0921915	3.77937	0.000157223	0.00266275
CASP2	15159.8	0.348667	0.0946648	3.68318	0.000230346	0.00354107
PTPN1	14724.9	0.34882	0.0944943	3.69144	0.000222987	0.00346592
OSGEP	2731.86	0.348908	0.120489	2.89576	0.00378243	0.0294195
PRKRIP1	4267.74	0.348952	0.109383	3.1902	0.00142174	0.0141399
ERCC1	6682.69	0.348993	0.107455	3.24781	0.00116299	0.0122175
DDOST	17948.4	0.349257	0.114111	3.06068	0.00220835	0.0195754
DGCR2	7912.62	0.349329	0.110826	3.15206	0.00162124	0.0156034
TOP3A	14063.5	0.349608	0.103414	3.38065	0.000723152	0.00850706
PIN1	10543	0.349664	0.100565	3.47699	0.000507084	0.00649122
YIPF3	8256.41	0.349835	0.108273	3.23105	0.00123336	0.0127838
FAM21C	3450.73	0.349933	0.114842	3.04708	0.00231074	0.0202437
GADD45GIP1	9116.27	0.349963	0.102265	3.42212	0.000621357	0.00759469
HEG1	2946.68	0.350123	0.119974	2.91832	0.00351925	0.0279483
FUS	41550	0.350366	0.0930937	3.76359	0.000167495	0.00279892
GATA3	35996.5	0.350528	0.0875826	4.00226	6.27405e-05	0.0013077
KAT5	2098.66	0.350768	0.128397	2.73191	0.00629691	0.0427521
CCDC127	3110.25	0.350817	0.126675	2.76942	0.00561563	0.0394022
COQ4	4460.67	0.350969	0.113327	3.09696	0.00195516	0.0178657
UBXN6	8408.55	0.350984	0.102353	3.42916	0.000605458	0.00746907
PPP1R14B	16124.4	0.350991	0.101616	3.4541	0.000552141	0.00695272
ZDHHC18	9751.13	0.3511	0.0993309	3.53464	0.000408324	0.00552434
DCLK3	16152.6	0.351577	0.0967282	3.63469	0.000278315	0.00405996
ECHS1	3805.24	0.351581	0.118773	2.96011	0.00307532	0.0251288
PET112	3133.04	0.351651	0.115611	3.04168	0.00235264	0.020505
SNHG7	7004.51	0.351751	0.104376	3.37003	0.000751595	0.00878673
CELF3	7166.47	0.35185	0.102349	3.43774	0.00058659	0.00729346
HERPUD1	5146.82	0.351955	0.112201	3.13682	0.00170793	0.016154
C12orf10	5668.91	0.352048	0.112795	3.12114	0.00180153	0.0168146
MRPS7	16195.3	0.352303	0.0943094	3.7356	0.000187265	0.00302671
CYB5D1	2623.15	0.352526	0.121283	2.90664	0.00365335	0.0287312
MAGI2	2642.42	0.352637	0.120723	2.92103	0.00348873	0.0277319
CHMP1A	9662.61	0.352714	0.107231	3.2893	0.00100437	0.0109789
CENPM	5063.81	0.353105	0.116351	3.03484	0.00240667	0.020867
GALE	3304.92	0.353269	0.115801	3.05067	0.00228332	0.0200615
TMEM43	6173.76	0.353406	0.115555	3.05835	0.00222561	0.0196806
CEP170B	4145.21	0.353507	0.115817	3.0523	0.00227094	0.0199878
SBF1	21845	0.353579	0.0988001	3.57873	0.000345265	0.00484712
C17orf70	12005.2	0.353851	0.104972	3.37092	0.000749181	0.00878134
TMEM258	3929.62	0.354204	0.112901	3.1373	0.00170509	0.0161361
WDR74	6075.84	0.354314	0.105161	3.36926	0.000753706	0.00879945
ZNF358	5304.07	0.354391	0.118005	3.00319	0.00267167	0.0226418
THAP11	4442.14	0.354401	0.118517	2.99029	0.00278712	0.0233801
AAAS	8031.78	0.354433	0.0991802	3.57363	0.000352072	0.00491829
AAGAB	6473.76	0.354521	0.100782	3.5177	0.000435298	0.00579045
C19orf70	3000.09	0.35459	0.119386	2.9701	0.00297702	0.0245846
NLE1	6345.47	0.354644	0.102062	3.47478	0.00051128	0.00654
ABT1	4053.4	0.354724	0.112683	3.14799	0.00164397	0.0157419
RBM22	5264.87	0.354726	0.104295	3.40117	0.000670977	0.00806147
CEP350	18183.1	0.354781	0.0905659	3.91738	8.9516e-05	0.00171626
RP11-958N24.1	2478.76	0.354802	0.123365	2.87604	0.00402699	0.0308415
GINS3	4347.6	0.354818	0.116765	3.03874	0.00237573	0.0206639
AFF3	9457.87	0.35495	0.0967842	3.66744	0.000244994	0.00370589
C11orf84	12119.9	0.355357	0.0958151	3.70878	0.000208261	0.00328786
DYNLL2	12662.1	0.355428	0.0960965	3.69866	0.000216744	0.00340594
SLC25A25	5777.72	0.355507	0.109413	3.24921	0.00115726	0.0121933
LRWD1	7957.65	0.355778	0.109484	3.2496	0.00115569	0.0121933
C14orf132	31123.8	0.355842	0.089642	3.96959	7.19964e-05	0.00145077
DERL2	2334.66	0.356197	0.129409	2.75249	0.00591441	0.0409573
BAX	3529.24	0.356225	0.112559	3.16478	0.00155201	0.0150997
NTHL1	5314.97	0.356473	0.114473	3.11405	0.00184541	0.0171301
QDPR	4123.91	0.356863	0.110109	3.24101	0.00119107	0.0124203
MAP3K11	8406.76	0.356881	0.103433	3.45034	0.000559881	0.00700345
UBAP2L	30050	0.356903	0.0901154	3.96051	7.47898e-05	0.00149641
ANAPC13	5387.25	0.357085	0.104055	3.43168	0.000599849	0.00742143
APLP2	20331.3	0.357346	0.0988085	3.61655	0.000298561	0.00427627
CDC42SE1	6378.93	0.357348	0.10645	3.35695	0.000788082	0.00908835
NDUFAF4	5134.43	0.357366	0.112073	3.18868	0.00142923	0.0141979
RCOR2	28978.4	0.357428	0.0942735	3.79139	0.000149805	0.00257044
AAR2	6883.05	0.357887	0.107887	3.31722	0.000909172	0.0101807
TAF6L	2862.2	0.35789	0.124134	2.8831	0.00393778	0.0303774
FAM102A	1868.75	0.358249	0.13385	2.67651	0.00743944	0.048308
YKT6	11479.2	0.358418	0.0972993	3.68366	0.000229906	0.00353751
BANF1	16770.7	0.358517	0.0948078	3.78152	0.000155876	0.00264786
SAR1A	10118.9	0.358536	0.0951819	3.76686	0.000165316	0.00277654
CDK5	5434.61	0.358635	0.109948	3.26185	0.00110687	0.0118478
C11orf95	5393.14	0.358648	0.111254	3.2237	0.00126546	0.0130176
TMEM70	2074.17	0.359081	0.12979	2.76662	0.00566403	0.0396599
NARFL	3858.14	0.359666	0.110439	3.2567	0.00112717	0.0120004
ST3GAL2	8701.42	0.359683	0.104494	3.44215	0.000577115	0.00719784
ANAPC2	5472.8	0.359825	0.111414	3.22961	0.00123959	0.0128151
SNRPB	16392.9	0.359835	0.109004	3.30112	0.000963011	0.0106502
CXorf56	2318.55	0.359933	0.128139	2.80893	0.00497057	0.0358383
EXT1	3916.22	0.35995	0.11986	3.0031	0.00267244	0.0226418
STK36	2405.25	0.359953	0.123506	2.91445	0.00356316	0.0282179
HK2	16045.6	0.360018	0.0988622	3.64161	0.00027094	0.00397105
TESC	3313.35	0.360042	0.115491	3.11748	0.00182407	0.016969
DAD1	4918.87	0.360111	0.121758	2.9576	0.00310043	0.0252963
RLTPR	7469.19	0.360293	0.102526	3.51415	0.000441161	0.0058554
LOXL1	5952.58	0.360295	0.124681	2.88973	0.00385577	0.0298805
OGG1	3866.22	0.360692	0.126819	2.84415	0.00445304	0.0332354
EMC4	5972.62	0.361095	0.116015	3.11248	0.00185524	0.0172119
EHD1	5054.24	0.361348	0.112107	3.22324	0.00126751	0.0130176
TIMM22	3000.78	0.361387	0.129404	2.7927	0.00522703	0.0371116
ASCC2	12037.7	0.361813	0.0959542	3.77068	0.000162802	0.00274629
PITHD1	5828.11	0.361931	0.109407	3.30812	0.000939243	0.0104417
ZNF689	4180.33	0.361965	0.119837	3.02048	0.00252373	0.0216846
BCL2L1	6024.94	0.362534	0.103876	3.49007	0.000482886	0.00628084
NCS1	42910.8	0.362702	0.0923469	3.92761	8.57958e-05	0.00166562
USF1	4942.1	0.362748	0.107949	3.36036	0.000778414	0.00901709
VPS11	3311.5	0.362898	0.117355	3.0923	0.0019861	0.0180706
DDC8	2146.06	0.362987	0.128098	2.83368	0.00460161	0.0339721
GRN	10438.4	0.363179	0.114367	3.17555	0.00149551	0.0146846
EFEMP2	1909.84	0.363248	0.132737	2.73661	0.00620761	0.042281
ORMDL3	6589.81	0.363597	0.116149	3.13044	0.00174542	0.0164081
NSFL1C	3509.37	0.363661	0.114866	3.16597	0.00154566	0.0150465
TK1	16163.1	0.364062	0.102199	3.56227	0.000367656	0.00508995
NDST1	22503	0.364109	0.102949	3.53678	0.000405044	0.00549576
ADAMTS1	5807.47	0.364205	0.10597	3.43687	0.000588472	0.00730196
NOMO1	13613	0.364247	0.106151	3.4314	0.000600474	0.00742376
KLHL42	5283.52	0.36433	0.104283	3.49367	0.000476424	0.0062254
C9orf114	5400.79	0.364335	0.108354	3.36244	0.000772563	0.00897028
ARL10	11111.4	0.364582	0.0970572	3.75636	0.0001724	0.00285434
NME1-NME2	3214.27	0.364632	0.123844	2.94428	0.00323707	0.026111
DYNLT1	7330.84	0.364686	0.0989944	3.68391	0.000229686	0.00353733
HIST2H2BF	41537.6	0.364913	0.0930029	3.92367	8.7209e-05	0.00168152
FAM127C	2902.16	0.365043	0.120848	3.02067	0.00252219	0.0216824
HOXD3	2532.12	0.36512	0.12314	2.96507	0.00302614	0.0248814
MAP1A	47503.1	0.365275	0.0900944	4.05436	5.02709e-05	0.00110421
IPO13	6015.54	0.366053	0.11309	3.23683	0.00120866	0.0125652
ARHGDIA	47952.3	0.366168	0.0972852	3.76386	0.000167308	0.00279892
APEX1	24373.5	0.366618	0.0909818	4.02958	5.58763e-05	0.00119694
DQX1	9902.41	0.366665	0.0963797	3.80438	0.000142161	0.00248191
KCTD17	5978.52	0.36702	0.106221	3.45525	0.000549787	0.00692822
CD276	9138.75	0.367241	0.105105	3.49403	0.000475788	0.00622188
DCTPP1	10867.7	0.367281	0.101927	3.60336	0.000314126	0.00446158
ZDHHC16	2558.04	0.367442	0.128043	2.86968	0.00410891	0.031394
MRPL15	7239.5	0.367442	0.0999098	3.67774	0.000235314	0.00360156
SCAMP3	5739.52	0.367511	0.11748	3.12828	0.00175831	0.0165201
HM13	19561.3	0.367843	0.101444	3.62606	0.000287774	0.00415681
EDC4	11460.1	0.367881	0.0983958	3.73879	0.000184911	0.00300008
GIPC1	7102.26	0.36799	0.105533	3.48696	0.000488535	0.00633492
ATP6V0E2	6405.35	0.368139	0.119776	3.07357	0.00211514	0.0190105
TOMM22	11183.3	0.368201	0.102376	3.59655	0.00032246	0.00456469
FUT11	2640.33	0.368444	0.12685	2.90457	0.00367759	0.0288551
HARS	8963.68	0.368515	0.106804	3.45037	0.000559817	0.00700345
FAM195B	3116.98	0.368706	0.119764	3.0786	0.00207979	0.0187922
POLR3K	6435.8	0.368908	0.104017	3.54661	0.000390217	0.0053543
FIS1	5930.5	0.368946	0.108301	3.40668	0.000657584	0.00794479
PUS1	7181.72	0.369024	0.104038	3.54701	0.00038963	0.00535055
ATP6AP1	7177.77	0.369246	0.115415	3.19929	0.00137768	0.013815
MRPS12	4599.92	0.369497	0.107579	3.43465	0.000593316	0.00735668
PDIA3	19650.9	0.369699	0.11574	3.19423	0.00140203	0.0139849
PSMF1	4323.71	0.36977	0.108668	3.40276	0.000667082	0.00803099
LDOC1L	10040.9	0.369902	0.101399	3.64798	0.000264309	0.0039008
MED22	5913.42	0.369914	0.116918	3.16387	0.00155684	0.015138
IFT27	2711.87	0.369969	0.120211	3.07766	0.00208636	0.0188315
DLC1	13924.1	0.370053	0.0934896	3.95822	7.5509e-05	0.00150548
NOP2	11143.2	0.370086	0.0959168	3.85841	0.000114128	0.00207346
LPCAT1	16474	0.370624	0.0981233	3.77713	0.000158649	0.00268423
MAGOHB	1775.75	0.370833	0.134726	2.75249	0.00591435	0.0409573
AGFG2	1747.21	0.371039	0.138909	2.67109	0.0075605	0.0488142
COG1	9461.39	0.371133	0.0972357	3.81683	0.000135175	0.00237802
C7orf50	5981.78	0.371529	0.109143	3.40407	0.000663901	0.00800403
C17orf51	2047.62	0.371774	0.129395	2.87318	0.0040636	0.0310799
SLC35E1	5305.71	0.37203	0.108456	3.43023	0.000603065	0.00744496
TMEM164	10325.3	0.372651	0.102181	3.64696	0.000265366	0.00390621
DAB2IP	13283.2	0.372827	0.0982726	3.7938	0.000148357	0.00254817
LRFN4	5879.85	0.372829	0.116865	3.19025	0.0014215	0.0141399
MAP6	12711.3	0.373021	0.0961387	3.88002	0.000104447	0.00193272
TMEM201	4518.24	0.37313	0.116316	3.2079	0.00133707	0.0135195
SPRED2	4367.63	0.373316	0.112021	3.33254	0.00086057	0.00975217
FAM21A	4269.58	0.37432	0.109346	3.42327	0.000618734	0.00759406
CCDC94	2600.66	0.374471	0.121074	3.0929	0.00198211	0.018044
MRPL9	6077.23	0.374893	0.105828	3.54248	0.000396384	0.00541704
BTBD9	2054.67	0.375025	0.12945	2.89706	0.00376681	0.0293578
ELOF1	4962.61	0.375147	0.111762	3.35667	0.000788871	0.0090891
CSNK1G1	6154.26	0.375198	0.106837	3.51187	0.000444967	0.00588681
ZNF202	3317.36	0.375382	0.116508	3.22195	0.0012732	0.0130412
HNRNPM	43122.2	0.375722	0.0971573	3.86715	0.000110113	0.00201128
PRPF6	26905.9	0.375952	0.0926695	4.05692	4.97251e-05	0.00109699
C17orf96	9882.94	0.375993	0.109894	3.42141	0.00062297	0.00760775
PPAN	1795.47	0.37638	0.134614	2.79599	0.00517411	0.0368677
ERBB2	2675.48	0.376384	0.12663	2.97232	0.00295557	0.0244751
AP5Z1	3277.43	0.37644	0.123407	3.0504	0.00228535	0.0200615
PLEKHJ1	7517.22	0.376451	0.108666	3.46429	0.000531632	0.00675455
SCARNA2	16412.8	0.37682	0.121883	3.09165	0.00199048	0.0180911
SIVA1	7422.26	0.376917	0.123851	3.04332	0.00233981	0.0204351
PPP1CA	13466.5	0.376945	0.102209	3.68799	0.00022603	0.00349688
CHRNB2	8890.1	0.377129	0.123151	3.06234	0.00219617	0.0194917
CLTB	4796.25	0.37733	0.125527	3.00597	0.00264738	0.0224855
TIMM8B	3451.93	0.377485	0.11322	3.33409	0.000855791	0.00971098
ZNF252P	4255.05	0.378252	0.111003	3.40759	0.000655383	0.00793163
UBFD1	13905	0.378656	0.0940044	4.02806	5.62382e-05	0.00120317
RPL6P27	1909.26	0.37867	0.140063	2.70356	0.00686003	0.0455557
IP6K1	4130.07	0.378758	0.114922	3.29578	0.000981506	0.0108055
GPATCH3	2950.61	0.378938	0.135956	2.78721	0.0053164	0.037629
SH3BGRL3	5172.93	0.379854	0.106175	3.57761	0.000346752	0.00486398
RPL7L1	41738.6	0.380098	0.087654	4.33634	1.44874e-05	0.000417114
CYP27C1	2175.45	0.380228	0.127065	2.99239	0.00276798	0.0232451
TMEM198	3512.12	0.380316	0.141165	2.69413	0.00705718	0.0465555
PTRHD1	1957.43	0.380692	0.135386	2.8119	0.00492501	0.0356612
ZNF576	2754.68	0.380717	0.125905	3.02385	0.00249579	0.0214772
POLE3	13021	0.381354	0.0983692	3.87676	0.000105855	0.00195028
MRPL27	12296.5	0.381893	0.094333	4.04835	5.15798e-05	0.00112332
SEC24C	15515.4	0.381969	0.0931761	4.09943	4.14163e-05	0.000953088
C10orf2	7864.18	0.382092	0.0994751	3.84108	0.000122494	0.00218803
PDZD11	1790.68	0.382417	0.134413	2.8451	0.00443974	0.0331799
ZNF668	4056.3	0.382563	0.12076	3.16796	0.00153512	0.0149868
USP36	20322.7	0.382784	0.0927604	4.12658	3.68191e-05	0.000864271
NRSN2	2688.86	0.383042	0.124769	3.07001	0.00214051	0.0191474
BYSL	12089.7	0.383334	0.105959	3.61775	0.000297179	0.00426366
RNASEH2B	9030.93	0.38361	0.0987171	3.88595	0.000101929	0.00189936
RRP7A	13651.7	0.383684	0.0969056	3.95936	7.51512e-05	0.00150187
TSPAN3	13487.8	0.383764	0.105593	3.63435	0.000278678	0.00405996
IMP4	10342.2	0.383841	0.0952541	4.02966	5.58586e-05	0.00119694
SLC5A6	8856.28	0.383916	0.113274	3.38928	0.000700775	0.0083187
HMX1	7482.66	0.383941	0.114047	3.36651	0.000761262	0.00886938
CDK5R2	2571.76	0.383999	0.126556	3.03422	0.00241161	0.0208904
DOLPP1	6324.28	0.384009	0.122024	3.14699	0.00164961	0.0157692
SMPDL3A	2043.36	0.384242	0.129657	2.96352	0.00304139	0.0249465
KCTD2	8152.44	0.384302	0.0983366	3.90803	9.3052e-05	0.00177007
BAK1	2336.26	0.384414	0.128465	2.99236	0.00276828	0.0232451
PMF1	2414.29	0.384462	0.12599	3.05152	0.00227683	0.0200293
GNS	8246.84	0.384492	0.106621	3.60615	0.000310769	0.00442346
UROD	5501.47	0.384577	0.106801	3.60087	0.000317152	0.00449704
IMP3	4330.93	0.384718	0.111421	3.45282	0.000554761	0.00697537
SLC27A4	5190.35	0.384933	0.12943	2.97407	0.00293883	0.0243997
UBL7	4033.06	0.385011	0.116776	3.297	0.000977234	0.0107794
MAPK8IP2	18118.1	0.385311	0.107907	3.57077	0.000355939	0.00496111
CLCN7	9770.2	0.385377	0.102658	3.754	0.000174034	0.002873
ARL2BP	4032.29	0.385527	0.110779	3.48014	0.000501153	0.00643956
CUEDC2	8386.88	0.385688	0.10419	3.70177	0.000214099	0.00337061
MCRS1	10426.6	0.385819	0.0977372	3.94752	7.89657e-05	0.00156157
C16orf45	4684.49	0.386002	0.107918	3.57681	0.000347817	0.00487087
C19orf26	7065.21	0.386477	0.103604	3.73034	0.00019122	0.00307601
ZNHIT1	7295.51	0.386654	0.10278	3.76195	0.000168592	0.00280319
MAFG	11304.7	0.386789	0.0991169	3.90235	9.52618e-05	0.00180202
THY1	6266.5	0.386961	0.108973	3.55098	0.000383796	0.00528325
PDIK1L	2876.4	0.387447	0.118484	3.27002	0.00107538	0.0115837
AHNAK	3102.63	0.387518	0.121005	3.2025	0.0013624	0.0137022
ARHGEF10L	3503.54	0.38762	0.120016	3.22975	0.001239	0.0128151
VPS72	6605.74	0.387759	0.102495	3.78319	0.000154829	0.00263272
GPR19	1606.98	0.388697	0.138941	2.79757	0.00514883	0.0367338
KIF3B	10627.2	0.38891	0.0975523	3.98668	6.70037e-05	0.00137629
CREB5	1700.78	0.389132	0.139671	2.78605	0.00533545	0.0377167
NFYC	4146.35	0.389448	0.118266	3.29298	0.000991332	0.0108854
FBLL1	4861.26	0.389647	0.107151	3.63643	0.000276443	0.00403893
DCTN5	9040.08	0.389843	0.107532	3.62535	0.00028857	0.00416477
HRAS	5266.95	0.390004	0.115638	3.37261	0.000744581	0.00873495
PPP4R1	6706.7	0.390041	0.104938	3.71688	0.000201699	0.0032081
DNTTIP1	4947.6	0.390399	0.107445	3.63348	0.000279623	0.00407022
COX14	1573.16	0.390476	0.146207	2.6707	0.00756932	0.0488264
DHX37	10020.7	0.390682	0.102963	3.79441	0.000147997	0.00254456
INO80C	1468.47	0.390784	0.14496	2.69581	0.0070218	0.0463941
SUPT5H	14184	0.391025	0.0942834	4.14734	3.36359e-05	0.000804751
HEATR2	13746.1	0.391043	0.0946654	4.13079	3.61519e-05	0.000852933
LY6E	9445.67	0.391438	0.110893	3.52986	0.000415773	0.00560459
BEND5	1750.43	0.391485	0.138728	2.82195	0.00477321	0.0348742
NFE2L1	30579.2	0.391745	0.101893	3.84468	0.000120709	0.00216524
PEF1	7113.42	0.391754	0.104073	3.76421	0.000167075	0.00279892
ZNF79	1441.45	0.39195	0.144267	2.71683	0.00659098	0.0441661
C9orf16	4259.03	0.391989	0.126386	3.10153	0.00192522	0.0177094
QTRT1	6455.14	0.392006	0.101366	3.86724	0.000110072	0.00201128
GPT2	11559.5	0.392294	0.097163	4.03748	5.40278e-05	0.00116913
PEA15	3887.16	0.392317	0.111374	3.52251	0.000427485	0.00573296
DLK1	13934.5	0.392388	0.10946	3.58477	0.000337378	0.00475605
MIDN	33014.3	0.392813	0.0921902	4.26089	2.03611e-05	0.000550754
ZDHHC3	3260.56	0.392949	0.120046	3.27332	0.00106293	0.0114708
COQ7	2615.35	0.393086	0.121997	3.2221	0.00127256	0.0130412
POLR2C	8257.38	0.393137	0.104929	3.7467	0.000179175	0.00293448
PHF2	8863.81	0.393198	0.0996444	3.94601	7.94655e-05	0.00156888
ACAP3	5910.32	0.393606	0.102166	3.85262	0.000116859	0.00210508
RRP36	10237.2	0.393861	0.0997154	3.94985	7.82017e-05	0.00154827
ZNF574	3595.89	0.393904	0.113096	3.48292	0.000495979	0.00640212
NSUN5	5173.92	0.393965	0.116126	3.39256	0.00069242	0.00824834
SNX17	9482.26	0.393969	0.104131	3.78339	0.00015471	0.00263272
DUSP1	1919.58	0.393978	0.14134	2.78746	0.00531237	0.0376162
RPS3AP26	1343.47	0.394031	0.147353	2.67406	0.00749381	0.0485497
PDPR	7393.82	0.394115	0.108624	3.62825	0.00028535	0.00413588
TIMM17B	6330.08	0.394177	0.106909	3.68702	0.000226896	0.00350389
ARFGAP2	8537.41	0.394254	0.0977461	4.03345	5.49636e-05	0.00118486
CRAMP1L	3684.61	0.394678	0.11153	3.53876	0.000402015	0.00548076
UNC119B	5495.79	0.394779	0.117199	3.36847	0.000755877	0.00881268
YAE1D1	1979.69	0.394974	0.131719	2.99861	0.00271212	0.0229208
RBM38	5239.27	0.395266	0.117322	3.36905	0.000754265	0.00879993
SLC39A11	6453.75	0.395364	0.105194	3.75843	0.000170984	0.00283367
ABCF2	20822.9	0.3954	0.0938355	4.21376	2.51151e-05	0.000640587
CUEDC1	12847.3	0.39543	0.0980782	4.03178	5.53566e-05	0.00119031
CDK2AP2	1842.05	0.395698	0.148805	2.65918	0.0078331	0.049934
C17orf89	6471.13	0.395792	0.105178	3.76306	0.000167844	0.00279892
ZNF710	1773.15	0.396048	0.140401	2.82083	0.00479	0.0349366
PIP4K2B	20572.5	0.396216	0.0974348	4.06647	4.77309e-05	0.00106126
GUK1	7182.95	0.396871	0.112247	3.5357	0.000406697	0.00551362
ARF4	9558.31	0.396916	0.0989383	4.01175	6.02707e-05	0.00128138
HIST1H4A	5862.34	0.397343	0.105864	3.75334	0.000174492	0.00287776
SCAF1	7296.54	0.397402	0.109883	3.61658	0.000298522	0.00427627
PRKAB1	3558.36	0.397568	0.112397	3.53717	0.000404435	0.00549576
GOSR2	7460.37	0.397609	0.106871	3.72047	0.000198852	0.00317173
ATP13A1	9760.84	0.398378	0.105874	3.76275	0.000168058	0.00279892
CCDC97	6286.19	0.398388	0.113144	3.52106	0.000429829	0.00574921
BRE	2115.9	0.398846	0.128054	3.11467	0.0018415	0.0171031
ATP11A	8992.11	0.399055	0.0978201	4.07948	4.5137e-05	0.00101588
ING4	1842	0.399157	0.133373	2.99278	0.00276446	0.0232451
POLR2L	3231.16	0.399523	0.114853	3.47857	0.000504093	0.00646709
SCAND1	6556.5	0.399758	0.114831	3.48128	0.000499029	0.00642381
NUBP2	8287.97	0.399766	0.103637	3.85738	0.000114608	0.00207997
BRSK1	5032.59	0.399803	0.109467	3.65228	0.000259919	0.00384939
PICK1	2383.9	0.399984	0.129981	3.07725	0.00208917	0.0188469
PSMC5	25012.5	0.400026	0.0960519	4.16468	3.11784e-05	0.000763151
RPL26	6657.22	0.400041	0.101918	3.92512	8.66866e-05	0.00167716
GDAP1L1	14472.2	0.400076	0.099495	4.02107	5.79346e-05	0.00123791
MOCS3	2247.15	0.400141	0.129853	3.0815	0.00205964	0.0186299
GINS4	2908.95	0.400193	0.12334	3.24464	0.001176	0.0123085
MRPS11	5569.72	0.400331	0.107114	3.73743	0.000185911	0.00300768
MED16	13087.6	0.400503	0.0980839	4.08327	4.44071e-05	0.00100713
PSMD8	15032.6	0.400723	0.095705	4.18707	2.82582e-05	0.000702813
CAPNS1	12014.8	0.400724	0.095432	4.19905	2.68032e-05	0.000671543
ARNT2	9663.13	0.400756	0.0982084	4.08068	4.49051e-05	0.00101569
RAB34	9248.73	0.400971	0.100131	4.00445	6.21618e-05	0.00130042
DPYSL4	9058.92	0.401033	0.102169	3.92518	8.6664e-05	0.00167716
ZNF827	4939.27	0.401443	0.105701	3.79793	0.00014591	0.00252178
ACP2	2004.98	0.40158	0.133945	2.9981	0.0027167	0.0229467
POLDIP2	10888.6	0.402018	0.102884	3.90749	9.32581e-05	0.00177201
PRPF19	19427.6	0.402158	0.0949496	4.23549	2.28053e-05	0.000605304
SLC25A38	2029.21	0.402388	0.13586	2.96178	0.00305862	0.0250273
SUPT4H1	5044.52	0.402392	0.107581	3.74037	0.000183749	0.00298693
CCAR2	15929.3	0.402941	0.103148	3.90643	9.36711e-05	0.00177787
PACS2	8322.39	0.403235	0.103163	3.90874	9.27792e-05	0.00176884
KIAA1549	12305.2	0.403262	0.0954884	4.22315	2.40906e-05	0.000622872
REXO4	5415.75	0.403438	0.105449	3.8259	0.000130298	0.0023104
TMEM132A	39711.1	0.40383	0.104046	3.88125	0.000103921	0.0019293
SZRD1	11249.9	0.403852	0.0990054	4.07909	4.52115e-05	0.00101588
PSME3	33950.2	0.403928	0.0959024	4.21186	2.53276e-05	0.000643108
SEC11C	2846.5	0.404485	0.121033	3.34194	0.000831956	0.00948705
FAM20C	3939.71	0.40488	0.117663	3.44101	0.000579537	0.00722275
CTD-2192J16.15	1770.45	0.405065	0.136554	2.96634	0.00301365	0.0248171
TMEM115	2509.7	0.405369	0.141431	2.86619	0.00415446	0.0316329
TTPAL	4469.07	0.405611	0.110671	3.665	0.000247336	0.00372207
PRKAR1B	7240.71	0.405836	0.107224	3.78495	0.000153742	0.00262473
ADPRHL2	4050.09	0.406284	0.116479	3.48805	0.000486555	0.00631889
HIST1H2BN	13694.5	0.406336	0.0927901	4.37909	1.19178e-05	0.000360226
YIF1A	6243.9	0.406341	0.113587	3.57736	0.000347084	0.00486462
LMAN2	9044.42	0.406477	0.114726	3.54302	0.000395567	0.00541023
IRGQ	12824.4	0.406551	0.104777	3.88015	0.000104391	0.00193272
RPS6KA4	1521.38	0.407323	0.141363	2.88139	0.00395919	0.0304872
GPATCH4	8765.54	0.407441	0.0971469	4.19407	2.73994e-05	0.00068547
MMP24	11963.7	0.407663	0.0994048	4.10104	4.11304e-05	0.000948007
CDC25A	8477.32	0.40778	0.10614	3.84192	0.000122077	0.00218517
H2AFY2	15716.8	0.408087	0.0998743	4.086	4.38871e-05	0.000996672
TMEM175	1604.24	0.408636	0.140178	2.91512	0.00355557	0.0281972
RABL2B	2040.16	0.408814	0.129598	3.15449	0.0016078	0.0155445
SHF	7315.27	0.408884	0.104841	3.90004	9.61749e-05	0.00181323
CRIP2	2016.07	0.409259	0.144366	2.83488	0.00458436	0.033888
ASB6	4539.96	0.40926	0.107072	3.82227	0.000132227	0.00233486
MCM5	22891.7	0.409345	0.099283	4.12301	3.73957e-05	0.000872583
CENPO	6519.72	0.409766	0.101548	4.03518	5.45599e-05	0.00117765
RP5-935K16.1	2726.88	0.409927	0.131922	3.10734	0.0018878	0.0174568
NCLN	14841.3	0.409994	0.113801	3.60272	0.000314905	0.00446891
LMAN2L	2098.85	0.410596	0.141282	2.90621	0.00365838	0.0287575
FBXL14	1930.81	0.410658	0.133644	3.07277	0.00212085	0.0190517
TRMT1	11976.2	0.410711	0.0953969	4.30528	1.66775e-05	0.000466605
CBX6	13598.6	0.410981	0.105818	3.88383	0.000102823	0.0019131
AMOTL2	4525.47	0.411083	0.130762	3.14375	0.00166797	0.0158733
SPCS1	1860.82	0.411114	0.137658	2.98648	0.00282213	0.0235923
SSSCA1	4369.86	0.411404	0.11028	3.73054	0.000191072	0.00307601
RP11-498C9.15	4347.2	0.411518	0.119296	3.44956	0.000561495	0.00701848
DNAJC5	15367.1	0.411773	0.10607	3.8821	0.000103557	0.00192464
PSMC4	15560.8	0.411906	0.0970482	4.24434	2.19236e-05	0.000585561
IMPDH1	13769.4	0.411963	0.0962051	4.28213	1.85113e-05	0.000507073
PER1	5136.38	0.412085	0.111518	3.69522	0.000219698	0.00343332
TP53RK	4417.38	0.412237	0.122762	3.35803	0.000784997	0.00906829
ENTPD6	2104.9	0.412414	0.129734	3.17892	0.00147823	0.0145569
NOC4L	4470.75	0.412627	0.110532	3.73308	0.000189151	0.00305165
IDH3G	4435.92	0.41269	0.107406	3.84234	0.000121867	0.0021837
TMEM87A	2695.73	0.412777	0.120598	3.42275	0.000619905	0.00759406
NKX6-1	7861.83	0.412967	0.108521	3.80542	0.000141563	0.00247401
WDR77	9501.22	0.41298	0.099384	4.1554	3.24722e-05	0.000780471
NOL3	4374.61	0.412996	0.114506	3.60678	0.000310026	0.00441813
HIST1H3E	1855.87	0.413243	0.133157	3.10343	0.00191295	0.0176317
MCOLN1	3448.77	0.413409	0.136179	3.03579	0.00239909	0.0208249
ALDH4A1	1745.94	0.413836	0.135679	3.05011	0.00228758	0.0200615
CHPF2	6903.55	0.413947	0.112138	3.69142	0.000223009	0.00346592
RASL11B	3389.93	0.414013	0.128502	3.22185	0.00127364	0.0130412
B4GALT2	12107.9	0.414495	0.0983766	4.21335	2.51613e-05	0.000640801
DDA1	7534.11	0.414649	0.110199	3.76274	0.000168064	0.00279892
FLNC	66910.6	0.414658	0.0933827	4.44041	8.9787e-06	0.000291071
SSR4	14851.7	0.414966	0.1083	3.83165	0.000127288	0.00225939
CDC6	23165.4	0.415325	0.100447	4.13475	3.55337e-05	0.000839516
RNF40	19143.7	0.415448	0.0930161	4.46641	7.95449e-06	0.000265467
DCHS1	21810.1	0.41586	0.112073	3.71061	0.00020676	0.00327023
ZNF513	2429.47	0.415949	0.129325	3.21631	0.00129851	0.0132639
SDF4	3860.03	0.416197	0.12913	3.22309	0.00126817	0.0130176
GLYR1	11575.8	0.416458	0.0980348	4.24807	2.15621e-05	0.000578633
ISOC2	2132.97	0.416585	0.138289	3.01241	0.00259179	0.0221018
STMN3	25179.6	0.416669	0.104756	3.97753	6.9635e-05	0.00141487
DGCR14	3274.16	0.416857	0.123982	3.36224	0.000773124	0.00897066
LPPR1	2443	0.417373	0.123083	3.39098	0.000696433	0.00828027
ARMC6	13191.4	0.417419	0.100536	4.15193	3.29683e-05	0.000791007
LIMK2	3241.11	0.417486	0.119972	3.47985	0.000501689	0.00644156
C16orf58	2301.32	0.4176	0.126984	3.28859	0.00100689	0.0109923
VPS25	12496.9	0.418066	0.0957737	4.36515	1.27038e-05	0.00037926
C1orf216	8793.55	0.418461	0.10806	3.87249	0.00010773	0.00197322
TEX261	8442.67	0.418465	0.105806	3.95502	7.65278e-05	0.00152222
KBTBD4	1796.78	0.418627	0.135496	3.0896	0.00200429	0.0181972
HSPBAP1	2089.57	0.418633	0.128562	3.25627	0.00112886	0.0120075
CLN6	10541	0.418665	0.107628	3.88993	0.000100274	0.00187594
PCNXL3	10799.9	0.418988	0.105424	3.9743	7.05873e-05	0.00142576
PPIL1	9650.94	0.419431	0.0972794	4.31161	1.62069e-05	0.000455052
ZWINT	9591.84	0.41968	0.0987033	4.25193	2.11932e-05	0.000569633
RP3-475N16.1	1368.1	0.419889	0.155945	2.69255	0.00709083	0.0466326
RCE1	1943.95	0.42007	0.157811	2.66185	0.00777129	0.0496796
SURF6	7382.85	0.420083	0.101802	4.12648	3.68359e-05	0.000864271
STAG1	4112.12	0.420164	0.109048	3.85303	0.000116667	0.00210503
TOM1	3068.8	0.420211	0.119289	3.52262	0.000427298	0.00573296
TMEM205	2515.27	0.420313	0.137177	3.06402	0.00218381	0.0194323
MSI1	30319.1	0.420402	0.0925874	4.54059	5.60964e-06	0.000200191
MED10	1917.19	0.420503	0.13565	3.0999	0.00193587	0.0177563
PSMC3	23122.7	0.420897	0.0979726	4.29607	1.73852e-05	0.000482553
SCNM1	2986.16	0.421409	0.11939	3.52969	0.000416047	0.00560459
PSMB4	18547.4	0.421657	0.0982758	4.29054	1.78238e-05	0.000492315
CLPTM1	7885.98	0.421799	0.111411	3.78598	0.000153103	0.00261909
RAB35	6790	0.422148	0.116738	3.61621	0.000298943	0.0042774
BLCAP	8407.47	0.422625	0.105847	3.99278	6.53041e-05	0.00134626
FTSJ2	6227.21	0.422671	0.113765	3.7153	0.000202965	0.00322222
DIRC2	1523.17	0.422685	0.145996	2.89518	0.00378945	0.0294471
PARP16	3286.98	0.422838	0.114356	3.69756	0.000217678	0.00341431
MFSD12	6001.97	0.422945	0.12113	3.49167	0.000480013	0.00626035
ATG4D	4397.64	0.423419	0.111533	3.79636	0.000146838	0.00252976
ANKRD52	8457.83	0.423475	0.0984762	4.30028	1.70584e-05	0.000475035
INTS5	4287.92	0.42358	0.118968	3.56046	0.000370208	0.00512111
SCFD2	4989.28	0.423813	0.106991	3.96119	7.45759e-05	0.00149476
MMP2	5510.98	0.424161	0.107915	3.93051	8.47672e-05	0.0016551
WIBG	1885.66	0.424727	0.134691	3.15333	0.00161419	0.0155598
TRMT6	2017.37	0.425215	0.132644	3.20569	0.00134737	0.0135914
CNPPD1	3392.07	0.425331	0.123251	3.45094	0.000558639	0.00699823
LAMTOR1	4359.34	0.42561	0.112729	3.77553	0.000159666	0.00269607
WDR18	10516.6	0.425674	0.100089	4.25297	2.10956e-05	0.00056791
PELO	3480.93	0.426373	0.113897	3.74349	0.000181485	0.00295578
AC003986.5	2090.5	0.426406	0.128423	3.32033	0.000899106	0.0101213
RP5-1024G6.8	1070.65	0.426556	0.159395	2.67609	0.00744861	0.0483491
CTD-2228K2.5	1745.92	0.426622	0.139134	3.06626	0.00216753	0.0193359
SAC3D1	3107.01	0.426691	0.125972	3.38718	0.000706151	0.00835422
TOLLIP	3461.24	0.426985	0.116508	3.66486	0.000247475	0.00372207
B4GALT5	17065.4	0.427141	0.096483	4.42711	9.5505e-06	0.000304749
MAD2L1BP	4814.12	0.427385	0.117381	3.641	0.000271585	0.00397707
SLC3A2	16958	0.427877	0.111878	3.8245	0.00013104	0.00231632
RPL7AP6	1842.4	0.42789	0.135706	3.15308	0.0016156	0.0155598
DNAJB2	1756.88	0.428144	0.135232	3.166	0.00154553	0.0150465
IRAK1	25424.7	0.42836	0.0980794	4.36748	1.25691e-05	0.000376039
CLSTN2	3856.94	0.428429	0.132517	3.23302	0.00122489	0.0127106
CBFB	5272.76	0.428619	0.104562	4.09917	4.1463e-05	0.000953088
ZNF622	3158.29	0.428753	0.125123	3.42666	0.000611063	0.00751095
AATF	11716.6	0.429089	0.0949256	4.52026	6.17635e-06	0.000215554
RMRP	299857	0.429426	0.0948082	4.52941	5.9148e-06	0.000208022
ARAF	5042.27	0.429471	0.105697	4.06322	4.83995e-05	0.00107213
RBM42	7306.58	0.429874	0.10721	4.00964	6.08119e-05	0.00128805
PPM1F	6808.21	0.430086	0.10572	4.06815	4.73887e-05	0.00105925
CHRNA5	4919.4	0.43023	0.118978	3.61604	0.000299143	0.0042774
RAB39B	1339.62	0.430231	0.149132	2.88489	0.00391549	0.0302592
KEAP1	13628.3	0.43026	0.106139	4.05376	5.04004e-05	0.00110421
SYT17	2882.73	0.430371	0.118023	3.64649	0.000265843	0.00390984
CUX2	1526.11	0.430542	0.142055	3.03081	0.00243895	0.0210627
UFC1	3525.39	0.43135	0.11518	3.74503	0.000180375	0.00294335
PRDX5	6568.4	0.431352	0.10783	4.0003	6.32631e-05	0.00131375
SEMA7A	1834.05	0.431652	0.13496	3.19837	0.00138209	0.0138414
POLR3H	14100.8	0.431892	0.105088	4.10983	3.95944e-05	0.000917584
[truncated: 667 more rows]
